# Supplementary material for: Metagenomic sequencing reveals the taxonomic and functional characteristics of rumen microorganisms in Dongliu buffalo
Source: Sci Rep. 2025 May 26;15:18398. doi: 10.1038/s41598-025-03059-8 (PMC12106671; doi:10.1038/s41598-025-03059-8)
Supplement: Supplementary file 2 — Supplementary Information 2. [file 41598_2025_3059_MOESM2_ESM.xlsx]

## Sheet: Table S1
Table S1 Quality control data of rumen metagenomics.
Sample ID	F1	F2	F3	F4	F5	F6	M1	M2	M3	M4
RawReads	2.23301e+07	2.1802e+07	2.12182e+07	21729789	20177176	2.1393e+07	21178565	2.23782e+07	2.1362e+07	2.16566e+07
Raw Base(GB)	6.69667	6.54	6.36667	6.52	6.05333	6.41667	6.35333	6.71333	6.40667	6.5
%GC	51	50	47.6667	49.6667	49.3333	46	50	48.3333	49.3333	46
Raw Q20(%)	97.29	97.31	97.2733	97.29	97.5433	97.5	97.26	97.34	97.22	97.3433
Raw Q30(%)	93.0367	93.03	92.9667	93.01	93.46	93.33	92.98	93.0567	92.9	93.0733
Clean Reads	2.11895e+07	2.05951e+07	2.01225e+07	20484845	1.9082e+07	2.02817e+07	2.00572e+07	21168923	20233778	20580470
Cleaned(%)	94.89	94.46	94.8467	94.2767	94.5733	94.8033	94.7067	94.5933	94.7067	95.0333
Clean Q20(%)	98.6633	98.6633	98.64	98.6833	98.6833	98.6567	98.66	98.6733	98.64	98.6367
Clean Q30(%)	95.21	95.1933	95.12	95.2367	95.33	95.2067	95.1933	95.1867	95.1433	95.1067
contigs	233584	384956	341443	262211	228020	320968	366893	293074	367190	353198
N50(bp)	2154.33	1260.67	1210.33	1645.67	1585.67	1302.67	1038	1440.33	997	1185.67
N75(bp)	874.333	735	711.333	799.333	776.667	738.333	678.667	760	668.333	706
