# Supplementary material for: Metagenomic sequencing reveals the taxonomic and functional characteristics of rumen microorganisms in Dongliu buffalo
Source: Sci Rep. 2025 May 26;15:18398. doi: 10.1038/s41598-025-03059-8 (PMC12106671; doi:10.1038/s41598-025-03059-8)
Supplement: Supplementary file 3 — Supplementary Information 3. [file 41598_2025_3059_MOESM3_ESM.xlsx]

## Sheet: Table S2
Table S2 The raw abundance values for each component at the kingdom level are presented below.
Sample ID	F1	F2	F3	F4	F5	F6	M1	M2	M3	M4
k__Bacteria	0.975711	0.986163	0.983375	0.966926	0.993976	0.966573	0.987582	0.969207	0.963375	0.960596
k__Archaea	0.0212012	0.00873355	0.0102662	0.0240496	0.00491135	0.0255461	0.00650021	0.023469	0.0299809	0.0327592
k__Fungi	0.00120888	0.00158269	0.00229024	0.00227787	0.000249903	0.00112668	0.00131633	0.00117509	0.00351733	0.00173331
k__Viruses	0.00187936	0.00412082	0.00406893	0.00674987	0.000862919	0.00677146	0.00460186	0.00614925	0.00312913	0.00491331
ITEM	F		M		P-value	all
	AVERGE	SEM	AVERGE	SEM		AVERGE	SEM
k__Bacteria	0.978787	0.00449254	0.97019	0.00606862	0.925	0.975348	0.00368905
k__Archaea	0.0157847	0.00361174	0.0231772	0.00589008	0.862	0.0187417	0.00322975
k__Fungi	0.00145617	0.00031681	0.00193525	0.000540393	0.549	0.0016478	0.000280202
k__Viruses	0.0040755	0.000992733	0.00469825	0.000620658	0.251	0.0043246	0.000624668
