# Supplementary material for: Metagenomic sequencing reveals the taxonomic and functional characteristics of rumen microorganisms in Dongliu buffalo
Source: Sci Rep. 2025 May 26;15:18398. doi: 10.1038/s41598-025-03059-8 (PMC12106671; doi:10.1038/s41598-025-03059-8)
Supplement: Supplementary file 4 — Supplementary Information 4. [file 41598_2025_3059_MOESM4_ESM.xlsx]

## Sheet: Table S3
Table S3 Microbial sequence diversity and richness index of Dongliu Buffaloes
Sample ID	ACE	Chao1	Shannon_entropy	Simpson
F1	681.898	679.121	4.28732	0.814243
F2	858.012	862.258	4.43186	0.83177
F3	687.408	684.164	4.31879	0.852185
F4	822.768	830.75	4.24322	0.796464
F5	647.646	656.065	3.74952	0.809467
F6	597.36	607.676	4.17805	0.834989
M1	696.416	695.019	4.11979	0.790751
M2	930.409	929.304	4.81987	0.877765
M3	665.883	662.119	4.04561	0.797117
M4	817.834	836.172	3.21543	0.681664
ITEM	F		M		P-value
	AVERGE	SEM	AVERGE	SEM
ACE	715.85	41.7508	777.635	60.5811	0.67
Chao1	720.007	41.6981	780.653	62.2904	0.535
Shannon entropy	4.2017	0.09659	4.0525	0.32745	0.217
Simpson	0.8217	0.00749	0.7875	0.0411	0.112
