# Supplementary material for: Metagenomic sequencing reveals the taxonomic and functional characteristics of rumen microorganisms in Dongliu buffalo
Source: Sci Rep. 2025 May 26;15:18398. doi: 10.1038/s41598-025-03059-8 (PMC12106671; doi:10.1038/s41598-025-03059-8)
Supplement: Supplementary file 5 — Supplementary Information 5. [file 41598_2025_3059_MOESM5_ESM.xlsx]

## Sheet: 门
Table S4 the relative abundance of rumen microbiota at the phylum levels in Dongliu buffalo.
	F1	F2	F3	F4	F5	F6	M1	M2	M3	M4
Bacteroidota	0.368442	0.490794	0.520869	0.427501	0.427947	0.612944	0.385691	0.327289	0.442617	0.750289
Bacillota	0.38736	0.212637	0.288538	0.320791	0.322784	0.159299	0.313342	0.39348	0.332425	0.0893827
Pseudomonadota	0.138628	0.21169	0.109884	0.121971	0.128709	0.127825	0.17632	0.159192	0.10332	0.0858053
Actinomycetota	0.0417697	0.0297655	0.0342716	0.0487867	0.0405724	0.0404293	0.0694484	0.0428663	0.0460433	0.01554
Euryarchaeota	0.041224	0.0202294	0.0159795	0.0523192	0.0542436	0.0464954	0.0473508	0.042852	0.0602421	0.00827284
Fibrobacterota	0.00353695	0.00582342	0.0227345	0.00278145	0.00452664	0.00134002	0.00210149	0.0226487	0.0034966	0.0361158
Spirochaetota	0.00794971	0.0162051	0.00353274	0.00463849	0.00232799	0.00178451	0.000707574	0.000837779	0.00177661	0.00916591
Ascomycota	0.00239165	0.00258748	0.00240753	0.00462199	0.00410821	0.00126811	0.00162742	0.00196198	0.00290912	0.00126582
Other	0.00869753	0.0102673	0.00178281	0.0165896	0.014782	0.00861534	0.00341051	0.00887186	0.00717016	0.00416268
ITEM	F		M		P-value	all
	AVERGE	SEM	AVERGE	SEM		AVERGE	SEM
Bacteroidota	0.47475	0.0352166	0.476472	0.0942597	0.173	0.475438	0.0399767
Bacillota	0.281901	0.0337531	0.282158	0.066492	0.4	0.282004	0.0311328
Pseudomonadota	0.139784	0.0148872	0.131159	0.0217129	0.377	0.136334	0.0117779
Actinomycetota	0.0392659	0.00267815	0.0434745	0.0110376	0.162	0.0409493	0.00437116
Euryarchaeota	0.0384152	0.00671099	0.0396794	0.0110985	0.737	0.0389209	0.00561058
Fibrobacterota	0.00679049	0.00324878	0.0160906	0.00815639	0.054	0.0105106	0.00383339
Spirochaetota	0.00607309	0.00221441	0.00312197	0.00202867	0.605	0.00489264	0.00155419
Ascomycota	0.0028975	0.000506183	0.00194108	0.000352597	0.213	0.00251493	0.000355495
Other	0.0101224	0.00214015	0.0059038	0.00128001	0.359	0.00843497	0.0014899
