# Supplementary material for: Metagenomic sequencing reveals the taxonomic and functional characteristics of rumen microorganisms in Dongliu buffalo
Source: Sci Rep. 2025 May 26;15:18398. doi: 10.1038/s41598-025-03059-8 (PMC12106671; doi:10.1038/s41598-025-03059-8)
Supplement: Supplementary file 6 — Supplementary Information 6. [file 41598_2025_3059_MOESM6_ESM.xlsx]

## Sheet: 属
Table S5 the relative abundance of rumen microbiota at the genus levels in Dongliu buffalo.
	F1	F2	F3	F4	F5	F6	M1	M2	M3	M4
Prevotella	0.258545	0.439559	0.499883	0.276238	0.26617	0.600484	0.37698	0.321721	0.447639	0.751587
Bradyrhizobium	0.0730375	0.0238391	0.0403944	0.0342282	0.0323345	0.0716885	0.08806	0.0208344	0.04064	0.0191698
Butyrivibrio	0.0402027	0.0486857	0.0195546	0.091849	0.0848691	0.0262735	0.031988	0.0646396	0.0508447	0.0145702
Methanobrevibacter	0.0520793	0.0225467	0.0162715	0.0591771	0.0626073	0.0481286	0.0560287	0.052857	0.0743397	0.00843826
Streptococcus	0.0127564	0.00670999	0.105072	0.0184223	0.0171391	0.0336072	0.0458268	0.0299512	0.053018	0.022902
Selenomonas	0.0107586	0.0122956	0.0647511	0.0345297	0.0364218	0.017903	0.0369638	0.0405402	0.0473567	0.0163753
Bacteroides	0.0259801	0.0336887	0.00538229	0.109221	0.106322	0.00812001	0.0142275	0.0285254	0.0201054	0.00465935
Ruminococcus	0.108457	0.0274752	0.0144488	0.0106215	0.0180837	0.00760512	0.0385446	0.00737053	0.0310882	0.00254005
Microbacterium	0.0218929	0.0127555	0.0144605	0.0167591	0.0158221	0.0263152	0.0368342	0.0161669	0.0204452	0.00759677
Pseudoprevotella	0.0819908	0.0192319	0.00642993	0.0283533	0.0292192	0.00566383	0.012638	0.0105472	0.0157051	0.00642804
Pseudobutyrivibrio	0.00468283	0.0158586	0.0134674	0.0187433	0.0192826	0.0134499	0.0195401	0.0431503	0.0191752	0.00828243
Fibrobacter	0.00481113	0.00668808	0.0242359	0.00327789	0.00540423	0.00142639	0.00256561	0.0293799	0.00441817	0.0374956
Succinivibrio	0.00182365	0.00115362	0.0319939	0.0171384	0.0164761	0.0017743	0.00171904	0.00668317	0.00253106	0.0297482
Pseudomonas	0.00286835	0.0847547	0.00109048	0.00151736	0.00181655	0.00261622	0.00107116	0.0395789	0.000840704	0.00181024
Other	0.300114	0.244758	0.142564	0.279924	0.288032	0.134944	0.237012	0.288054	0.171853	0.0683969
ITEM	F		M		P-value	all
	AVERGE	SEM	AVERGE	SEM		AVERGE	SEM
Prevotella	0.390147	0.0589887	0.474482	0.095895	0.764	0.423881	0.050751
Bradyrhizobium	0.0459204	0.00863855	0.0421761	0.0160532	0.546	0.0444227	0.0077207
Butyrivibrio	0.0519058	0.0122923	0.0405106	0.0109337	0.404	0.0473477	0.00835275
Methanobrevibacter	0.0434684	0.00792951	0.0479159	0.0139849	0.643	0.0452474	0.00689664
Streptococcus	0.0322844	0.0150074	0.0379245	0.00694928	0.332	0.0345405	0.0090753
Selenomonas	0.0294433	0.00836172	0.035309	0.00666919	0.349	0.0317896	0.00549127
Bacteroides	0.0481191	0.0193613	0.0168794	0.00501994	0.011	0.0356232	0.0124233
Ruminococcus	0.0311152	0.0157218	0.0198858	0.00880886	0.443	0.0266234	0.00980308
Microbacterium	0.0180009	0.00208657	0.0202608	0.00613629	0.221	0.0189049	0.0025706
Pseudoprevotella	0.0284815	0.0114837	0.0113296	0.00194709	0.174	0.0216207	0.00723251
Pseudobutyrivibrio	0.0142475	0.00216709	0.022537	0.00735065	0.123	0.0175633	0.0032561
Fibrobacter	0.0076406	0.00340082	0.0184648	0.00881005	0.019	0.0119703	0.00416275
Succinivibrio	0.0117266	0.0050712	0.0101704	0.00661586	0.93	0.0111041	0.00380432
Pseudomonas	0.0157773	0.0137982	0.0108252	0.00958677	0.497	0.0137965	0.00873906
Other	0.231723	0.0303626	0.191329	0.0473765	0.713	0.215565	0.0254966
