# Supplementary material for: Metagenomic sequencing reveals the taxonomic and functional characteristics of rumen microorganisms in Dongliu buffalo
Source: Sci Rep. 2025 May 26;15:18398. doi: 10.1038/s41598-025-03059-8 (PMC12106671; doi:10.1038/s41598-025-03059-8)
Supplement: Supplementary file 7 — Supplementary Information 7. [file 41598_2025_3059_MOESM7_ESM.xlsx]

## Sheet: Table S5
Table S6 All KEGG Pathway
KEGG primary pathway	secondary pathways	tertiary pathways	# Gene Family	F1	F2	F3	F4	F5	F6	F	M1	M2	M3	M4	M	Description	值
Cellular Processes	Cell growth and death	Apoptosis	map04210	3.20712	3.58889	3.49569	2.69927	2.55343	2.05055	2.93249	3.28963	2.26496	3.12223	3.20275	2.96989	Cellular Processes; Cell growth and death; Apoptosis	1		行标签	求和项:F	求和项:M	求和项:值2
Cellular Processes	Cell growth and death	Apoptosis	map04214	1.56092	1.75443	1.91811	2.17487	2.0519	1.5021	1.82706	1.92167	1.62323	1.88047	1.60636	1.75793	Cellular Processes; Cell growth and death; Apoptosis; fly	1		Cellular Processes	599.796	610.996	33
Cellular Processes	Cell growth and death	Apoptosis	map04215	0.463614	1.05645	1.12845	1.10501	0.988637	0.540968	0.88052	1.36686	0.546662	1.23154	0.62532	0.942596	Cellular Processes; Cell growth and death; Apoptosis; multiple species	1		Cell growth and death	223.441	227.031	12
Cellular Processes	Cell growth and death	Cell cycle	map04110	0.130859	0.0135684	0.900267	0.107034	0.0185865	0.20625	0.229428	0.0360707	0.206709	0.11371	0.306563	0.165763	Cellular Processes; Cell growth and death; Cell cycle	1		Apoptosis	5.64007	5.67042	3
Cellular Processes	Cell growth and death	Cell cycle	map04112	153.174	148.662	141.213	145.607	145.031	158.922	148.768	158.496	137.849	158.644	145.766	150.189	Cellular Processes; Cell growth and death; Cell cycle; Caulobacter	1		Cell cycle	149.104	150.426	3
Cellular Processes	Cell growth and death	Cell cycle	map04111	0.0363114	0.00966083	0.473046	0.0325868	0.00510652	0.0834861	0.1067	0.0077946	0.0711858	0.0523936	0.154737	0.0715277	Cellular Processes; Cell growth and death; Cell cycle; yeast	1		Cellular senescence	0.227274	0.128249	1
Cellular Processes	Cell growth and death	Cellular senescence	map04218	0.109242	0.00196786	1.02247	0.0935396	0	0.13643	0.227274	0.016859	0.150647	0.0780911	0.267398	0.128249	Cellular Processes; Cell growth and death; Cellular senescence	1		Ferroptosis	42.083	42.8983	1
Cellular Processes	Cell growth and death	Ferroptosis	map04216	41.7794	46.9571	41.5776	47.1209	46.0033	29.0596	42.083	43.5922	43.2526	43.225	41.5234	42.8983	Cellular Processes; Cell growth and death; Ferroptosis	1		Meiosis	6.77468	6.4089	1
Cellular Processes	Cell growth and death	Meiosis	map04113	6.79376	6.87791	6.86819	6.52302	8.37345	5.21172	6.77468	6.16552	6.82717	6.15147	6.49145	6.4089	Cellular Processes; Cell growth and death; Meiosis; yeast	1		Necroptosis	18.506	20.5981	1
Cellular Processes	Cell growth and death	Necroptosis	map04217	16.5748	21.1802	19.6736	18.6919	19.6307	15.2844	18.506	21.6109	19.1228	21.9242	19.7344	20.5981	Cellular Processes; Cell growth and death; Necroptosis	1		Oocyte meiosis	0.473831	0.290142	1
Cellular Processes	Cell growth and death	Oocyte meiosis	map04114	0.225228	0.00685915	2.03353	0.221213	0	0.356155	0.473831	0.0042824	0.327558	0.148704	0.680022	0.290142	Cellular Processes; Cell growth and death; Oocyte meiosis	1		p53 signaling pathway	0.632315	0.610869	1
Cellular Processes	Cell growth and death	p53 signaling pathway	map04115	0.340035	0.640629	1.15917	0.669406	0.636873	0.347776	0.632315	0.822632	0.376995	0.751039	0.49281	0.610869	Cellular Processes; Cell growth and death; p53 signaling pathway	1		Cell motility	161.534	164.747	3
Cellular Processes	Cell motility	Bacterial chemotaxis	map02030	114.647	105.35	115.285	89.9149	97.8387	151.112	112.358	118.919	124.774	120.214	108.27	118.044	Cellular Processes; Cell motility; Bacterial chemotaxis	1		Bacterial chemotaxis	112.358	118.044	1
Cellular Processes	Cell motility	Flagellar assembly	map02040	66.2395	34.3518	48.0353	31.0877	32.7403	82.027	49.0803	46.2886	50.5608	50.4819	39.2446	46.644	Cellular Processes; Cell motility; Flagellar assembly	1		Flagellar assembly	49.0803	46.644	1
Cellular Processes	Cell motility	Regulation of actin cytoskeleton	map04810	0.0518146	0.000392987	0.402742	0.0513597	0	0.0660523	0.0953936	0.00162298	0.0703928	0.0504509	0.114309	0.059194	Cellular Processes; Cell motility; Regulation of actin cytoskeleton	1		Regulation of actin cytoskeleton	0.0953936	0.059194	1
Cellular Processes	Cellular community - eukaryotes	eukaryotes	map04520	0.0494073	0	0.322784	0.0475424	0	0.0710728	0.0818011	0.000951333	0.0626821	0.0718347	0.113356	0.062206	Cellular Processes; Cellular community; eukaryotes; Adherens junction	1		Cellular community - eukaryotes	1.20965	0.888381	5
Cellular Processes	Cellular community - eukaryotes	eukaryotes	map04510	0.0626333	0.011646	0.42489	0.0734856	0.00207977	0.0754358	0.108362	0.0218044	0.0621681	0.0620011	0.114471	0.065111	Cellular Processes; Cellular community; eukaryotes; Focal adhesion	1		eukaryotes	1.20965	0.888381	5
Cellular Processes	Cellular community - eukaryotes	eukaryotes	map04540	0.100129	0	1.25124	0.124753	0	0.221787	0.282985	0	0.257693	0.0767626	0.378458	0.178228	Cellular Processes; Cellular community; eukaryotes; Gap junction	1		Cellular community - prokaryotes	173.194	178.409	4
Cellular Processes	Cellular community - eukaryotes	eukaryotes	map04550	0.388371	0.300153	0.705522	0.496406	0.239026	0.362939	0.415403	0.346622	0.291492	0.37776	0.399777	0.353913	Cellular Processes; Cellular community; eukaryotes; Signaling pathways regulating pluripotency of stem cells	1		prokaryotes	173.194	178.409	4
Cellular Processes	Cellular community - eukaryotes	eukaryotes	map04530	0.214536	0.0419205	1.1834	0.181871	0.040073	0.264766	0.321095	0.049515	0.304895	0.16252	0.398763	0.228923	Cellular Processes; Cellular community; eukaryotes; Tight junction	1		Transport and catabolism	40.4177	39.9192	9
Cellular Processes	Cellular community - prokaryotes	prokaryotes	map02026	51.6096	51.7663	51.016	48.5665	49.1862	45.5728	49.6196	52.4959	51.6758	51.5298	52.5833	52.0712	Cellular Processes; Cellular community; prokaryotes; Biofilm formation; Escherichia coli	1		Autophagy	1.2799	1.01724	3
Cellular Processes	Cellular community - prokaryotes	prokaryotes	map02025	33.5911	32.4588	31.695	32.3011	32.4284	30.6376	32.1853	32.0142	35.5319	30.7365	31.8502	32.5332	Cellular Processes; Cellular community; prokaryotes; Biofilm formation; Pseudomonas aeruginosa	1		Endocytosis	0.306042	0.220458	1
Cellular Processes	Cellular community - prokaryotes	prokaryotes	map05111	40.9737	40.809	39.0251	40.0333	37.4049	37.7802	39.3377	40.4813	39.4101	39.3141	39.7974	39.7507	Cellular Processes; Cellular community; prokaryotes; Biofilm formation; Vibrio cholerae	1		Lysosome	16.0374	15.2301	1
Cellular Processes	Cellular community - prokaryotes	prokaryotes	map02024	53.0049	52.8203	49.2202	54.2667	55.4628	47.5332	52.0513	57.4342	54.328	55.8337	48.6217	54.0544	Cellular Processes; Cellular community; prokaryotes; Quorum sensing	1		Mitophagy	0.375305	0.277244	2
Cellular Processes	Transport and catabolism	Autophagy	map04140	0.201151	0.121247	1.30598	0.241816	0.0469952	0.294228	0.368569	0.0875782	0.357129	0.197671	0.435016	0.269348	Cellular Processes; Transport and catabolism; Autophagy; animal	1		Peroxisome	22.0858	22.9001	1
Cellular Processes	Transport and catabolism	Autophagy	map04136	0.0774741	0.0142751	1.15849	0.0707479	0	0.0977595	0.236458	0.0203099	0.157919	0.107443	0.266355	0.138007	Cellular Processes; Transport and catabolism; Autophagy; other	1		Phagosome	0.333283	0.274013	1
Cellular Processes	Transport and catabolism	Autophagy	map04138	0.509485	0.281632	1.80251	0.600247	0.368867	0.48646	0.674868	0.446958	0.708483	0.487823	0.79626	0.609881	Cellular Processes; Transport and catabolism; Autophagy; yeast	1		Environmental Information Processing	249.172	250.585	39
Cellular Processes	Transport and catabolism	Endocytosis	map04144	0.162003	0.0489793	1.202	0.16575	0.0343743	0.223142	0.306042	0.0333823	0.234849	0.127909	0.485691	0.220458	Cellular Processes; Transport and catabolism; Endocytosis	1		Membrane transport	170.198	171.655	3
Cellular Processes	Transport and catabolism	Lysosome	map04142	15.1327	18.7624	17.6436	18.865	15.5058	10.3147	16.0374	17.6462	12.679	16.1423	14.4527	15.2301	Cellular Processes; Transport and catabolism; Lysosome	1		ABC transporters	34.8471	36.6091	1
Cellular Processes	Transport and catabolism	Mitophagy	map04137	0.104049	0.0140033	0.682227	0.0553318	0.00218979	0.120829	0.163105	0.0520706	0.17122	0.0929607	0.261836	0.144522	Cellular Processes; Transport and catabolism; Mitophagy; animal	1		Bacterial secretion system	110.33	111.391	1
Cellular Processes	Transport and catabolism	Mitophagy	map04139	0.098105	0.0217004	0.877074	0.190679	0.00496868	0.0806754	0.2122	0.0197665	0.100449	0.101196	0.309478	0.132722	Cellular Processes; Transport and catabolism; Mitophagy; yeast	1		Phosphotransferase system (PTS)	25.0208	23.6542	1
Cellular Processes	Transport and catabolism	Peroxisome	map04146	21.0877	24.3384	22.9098	25.4303	23.5194	15.2289	22.0858	23.4854	22.8993	23.2529	21.963	22.9001	Cellular Processes; Transport and catabolism; Peroxisome	1		Signal transduction	78.7306	78.7232	33
Cellular Processes	Transport and catabolism	Phagosome	map04145	0.257839	0.0846376	1.00753	0.27633	0.0776142	0.295749	0.333283	0.0634131	0.272453	0.187639	0.572546	0.274013	Cellular Processes; Transport and catabolism; Phagosome	1		AMPK signaling pathway	8.48837	8.3236	1
Environmental Information Processing	Membrane transport	ABC transporters	map02010	39.3959	33.1762	30.6123	35.0961	40.7414	30.0606	34.8471	37.676	43.4355	36.5593	28.7655	36.6091	Environmental Information Processing; Membrane transport; ABC transporters	1		Apelin signaling pathway	0.52167	0.464313	1
Environmental Information Processing	Membrane transport	Bacterial secretion system	map03070	109.897	111.496	109.624	109.981	110.689	110.294	110.33	116.274	106.915	115.245	107.131	111.391	Environmental Information Processing; Membrane transport; Bacterial secretion system	1		Calcium signaling pathway	0.33012	0.315416	1
Environmental Information Processing	Membrane transport	Phosphotransferase system (PTS)	map02060	30.3604	12.6464	27.2229	17.9435	21.7952	40.1562	25.0208	27.8749	23.4827	26.8627	16.3966	23.6542	Environmental Information Processing; Membrane transport; Phosphotransferase system (PTS)	1		cAMP signaling pathway	0.193196	0.129074	1
Environmental Information Processing	Signal transduction	AMPK signaling pathway	map04152	7.91194	8.22726	9.52007	9.18539	9.3277	6.75785	8.48837	9.29265	7.97004	8.62028	7.41142	8.3236	Environmental Information Processing; Signal transduction; AMPK signaling pathway	1		cGMP	0.203919	0.143662	1
Environmental Information Processing	Signal transduction	Apelin signaling pathway	map04371	0.391699	0.272561	1.17318	0.394988	0.584481	0.313106	0.52167	0.360012	0.677581	0.346555	0.473103	0.464313	Environmental Information Processing; Signal transduction; Apelin signaling pathway	1		ErbB signaling pathway	0.1113	0.0485755	1
Environmental Information Processing	Signal transduction	Calcium signaling pathway	map04020	0.262809	0.17299	0.693467	0.236475	0.409343	0.205637	0.33012	0.229908	0.412884	0.207743	0.411128	0.315416	Environmental Information Processing; Signal transduction; Calcium signaling pathway	1		FoxO signaling pathway	3.05443	2.95408	1
Environmental Information Processing	Signal transduction	cAMP signaling pathway	map04024	0.0827898	0.00568121	0.789513	0.108043	0.0150086	0.158141	0.193196	0.00340492	0.123053	0.0750452	0.314793	0.129074	Environmental Information Processing; Signal transduction; cAMP signaling pathway	1		Hedgehog signaling pathway	0.952199	0.498701	2
Environmental Information Processing	Signal transduction	cGMP	map04022	0.0956891	0.00789533	0.838364	0.113743	0.00904404	0.158779	0.203919	0.00424888	0.1461	0.084023	0.340276	0.143662	Environmental Information Processing; Signal transduction; cGMP; PKG signaling pathway	1		HIF	11.3692	11.7423	1
Environmental Information Processing	Signal transduction	ErbB signaling pathway	map04012	0.03548	0	0.505457	0.0464922	0	0.0803702	0.1113	0.00102686	0.0674758	0.028521	0.0972783	0.0485755	Environmental Information Processing; Signal transduction; ErbB signaling pathway	1		Hippo signaling pathway	0.594244	0.377546	3
Environmental Information Processing	Signal transduction	FoxO signaling pathway	map04068	2.27618	3.27612	4.40053	2.94442	3.31732	2.11203	3.05443	2.92817	2.6463	2.92023	3.32162	2.95408	Environmental Information Processing; Signal transduction; FoxO signaling pathway	1		Jak	0.0121273	0.00476113	1
Environmental Information Processing	Signal transduction	Hedgehog signaling pathway	map04340	0.103769	0.0131051	1.72919	0.126925	0	0.277372	0.375059	0	0.257849	0.100919	0.476577	0.208836	Environmental Information Processing; Signal transduction; Hedgehog signaling pathway	1		MAPK signaling pathway	10.5423	10.0438	4
Environmental Information Processing	Signal transduction	Hedgehog signaling pathway	map04341	0.165034	0.0196576	2.39669	0.465034	0	0.416421	0.57714	0	0.348927	0.136905	0.673628	0.289865	Environmental Information Processing; Signal transduction; Hedgehog signaling pathway; fly	1		mTOR signaling pathway	0.209743	0.148448	1
Environmental Information Processing	Signal transduction	HIF	map04066	10.7668	11.6802	11.4823	12.7501	12.3931	9.1428	11.3692	12.2385	11.0408	12.6529	11.0369	11.7423	Environmental Information Processing; Signal transduction; HIF; 1 signaling pathway	1		NF	0.0564754	0.0505524	1
Environmental Information Processing	Signal transduction	Hippo signaling pathway	map04390	0.0746963	0	0.677878	0.067279	0	0.101767	0.153603	0	0.121152	0.0747346	0.214598	0.102621	Environmental Information Processing; Signal transduction; Hippo signaling pathway	1		Notch signaling pathway	0.0296349	0.116378	1
Environmental Information Processing	Signal transduction	Hippo signaling pathway	map04391	0.1109	0	0.760278	0.0664152	0	0.129292	0.177814	0	0.179271	0.110396	0.272245	0.140478	Environmental Information Processing; Signal transduction; Hippo signaling pathway; fly	1		Phosphatidylinositol signaling system	7.84627	7.87248	1
Environmental Information Processing	Signal transduction	Hippo signaling pathway	map04392	0.081042	0	1.30341	0.112984	0	0.0795267	0.262826	0	0.198674	0.0930148	0.246098	0.134447	Environmental Information Processing; Signal transduction; Hippo signaling pathway; multiple species	1		Phospholipase D signaling pathway	0.912477	0.893911	1
Environmental Information Processing	Signal transduction	Jak	map04630	0.00455595	0	0.0526131	0.00423495	0	0.0113598	0.0121273	0.000513428	0.00583851	0.00477303	0.00791957	0.00476113	Environmental Information Processing; Signal transduction; Jak; STAT signaling pathway	1		PI3K	2.21191	2.26476	1
Environmental Information Processing	Signal transduction	MAPK signaling pathway	map04010	0.0371932	0.00889592	0.456518	0.0593127	0.00173537	0.0703903	0.105674	0.00928033	0.0790862	0.0437952	0.147806	0.069992	Environmental Information Processing; Signal transduction; MAPK signaling pathway	1		Plant hormone signal transduction	0.0582074	0.0545052	1
Environmental Information Processing	Signal transduction	MAPK signaling pathway	map04013	1.96309	3.05009	3.27002	2.15451	2.49712	1.81748	2.45872	2.48766	2.17882	2.43142	3.06263	2.54013	Environmental Information Processing; Signal transduction; MAPK signaling pathway; fly	1		Rap1 signaling pathway	0.0801053	0.0538592	1
Environmental Information Processing	Signal transduction	MAPK signaling pathway	map04016	10.1312	6.14884	6.55131	6.91103	6.82755	9.98634	7.75939	7.95418	7.93728	7.38701	5.81398	7.27311	Environmental Information Processing; Signal transduction; MAPK signaling pathway; plant	1		Ras signaling pathway	0.133803	0.0970924	1
Environmental Information Processing	Signal transduction	MAPK signaling pathway	map04011	0.0930395	0.0663994	0.786587	0.106784	0.0701612	0.188414	0.218564	0.0388098	0.16843	0.0973449	0.337784	0.160592	Environmental Information Processing; Signal transduction; MAPK signaling pathway; yeast	1		Sphingolipid signaling pathway	0.962901	0.978646	1
Environmental Information Processing	Signal transduction	mTOR signaling pathway	map04150	0.120149	0.0355814	0.856297	0.109295	0.0177509	0.119386	0.209743	0.0384989	0.206511	0.108022	0.24076	0.148448	Environmental Information Processing; Signal transduction; mTOR signaling pathway	1		TGF	0.0896392	0.0459104	1
Environmental Information Processing	Signal transduction	NF	map04064	0.0367149	0.00108915	0.234945	0.041423	0.000398798	0.0242822	0.0564754	0.00566076	0.0355294	0.0434209	0.117598	0.0505524	Environmental Information Processing; Signal transduction; NF; kappa B signaling pathway	1		TNF signaling pathway	0.102698	0.0782322	1
Environmental Information Processing	Signal transduction	Notch signaling pathway	map04330	0.0956646	0.00549461	0.029995	0.00523942	0.00258929	0.0388266	0.0296349	0.17414	0.116758	0.148834	0.0257789	0.116378	Environmental Information Processing; Signal transduction; Notch signaling pathway	1		Two	28.6686	30.0469	1
Environmental Information Processing	Signal transduction	Phosphatidylinositol signaling system	map04070	8.47188	7.34968	7.76432	8.83982	8.85049	5.80142	7.84627	8.3245	7.54451	7.5986	8.02231	7.87248	Environmental Information Processing; Signal transduction; Phosphatidylinositol signaling system	1		VEGF signaling pathway	0.844864	0.863704	1
Environmental Information Processing	Signal transduction	Phospholipase D signaling pathway	map04072	1.03492	0.647154	0.866723	1.07616	1.34316	0.50675	0.912477	0.977546	1.00528	0.80032	0.792494	0.893911	Environmental Information Processing; Signal transduction; Phospholipase D signaling pathway	1		Wnt signaling pathway	0.150169	0.111983	1
Environmental Information Processing	Signal transduction	PI3K	map04151	1.75315	2.26398	2.75239	2.40789	2.14283	1.95121	2.21191	2.31259	2.09714	2.40787	2.24146	2.26476	Environmental Information Processing; Signal transduction; PI3K; Akt signaling pathway	1		Signaling molecules and interaction	0.243431	0.207236	3
Environmental Information Processing	Signal transduction	Plant hormone signal transduction	map04075	0.0319704	0.00325089	0.241851	0.0157392	0.0322683	0.0241649	0.0582074	0.00572329	0.0672138	0.0452728	0.0998108	0.0545052	Environmental Information Processing; Signal transduction; Plant hormone signal transduction	1		Cell adhesion molecules (CAMs)	0.00272452	0	1
Environmental Information Processing	Signal transduction	Rap1 signaling pathway	map04015	0.0534847	0	0.31804	0.0454681	0	0.0636391	0.0801053	0.000796421	0.0648062	0.0396227	0.110212	0.0538592	Environmental Information Processing; Signal transduction; Rap1 signaling pathway	1		ECM	0.0527443	0.0312555	1
Environmental Information Processing	Signal transduction	Ras signaling pathway	map04014	0.0804659	0.00323749	0.51372	0.0809965	0.0264591	0.0979379	0.133803	0.00632073	0.126273	0.0584137	0.197362	0.0970924	Environmental Information Processing; Signal transduction; Ras signaling pathway	1		Neuroactive ligand	0.187962	0.17598	1
Environmental Information Processing	Signal transduction	Sphingolipid signaling pathway	map04071	0.843265	0.860998	1.36898	0.91162	1.13493	0.657604	0.962901	0.899574	1.17095	0.839318	1.00474	0.978646	Environmental Information Processing; Signal transduction; Sphingolipid signaling pathway	1		Genetic Information Processing	1418.6	1460.15	22
Environmental Information Processing	Signal transduction	TGF	map04350	0.021707	0.00646277	0.387354	0.0355825	0	0.0867284	0.0896392	0	0.0513804	0.0170234	0.115238	0.0459104	Environmental Information Processing; Signal transduction; TGF; beta signaling pathway	1		Folding	316.88	326.175	7
Environmental Information Processing	Signal transduction	TNF signaling pathway	map04668	0.0414149	0.0157498	0.411305	0.0753114	0.00187706	0.0705305	0.102698	0.00806213	0.0601986	0.0792828	0.165385	0.0782322	Environmental Information Processing; Signal transduction; TNF signaling pathway	1		sorting and degradation	316.88	326.175	7
Environmental Information Processing	Signal transduction	Two	map02020	29.6334	28.5089	28.1286	27.0487	29.6026	29.0894	28.6686	31.1869	30.5885	30.5024	27.9097	30.0469	Environmental Information Processing; Signal transduction; Two; component system	1		Replication and repair	652.786	669.93	7
Environmental Information Processing	Signal transduction	VEGF signaling pathway	map04370	0.736492	0.63351	1.06134	0.651035	1.4535	0.533306	0.844864	0.837451	1.28992	0.5744	0.753048	0.863704	Environmental Information Processing; Signal transduction; VEGF signaling pathway	1		Base excision repair	86.3618	88.8816	1
Environmental Information Processing	Signal transduction	Wnt signaling pathway	map04310	0.0587225	0.0121359	0.619923	0.0636457	0.0342024	0.112387	0.150169	0.0542478	0.104767	0.0908224	0.198097	0.111983	Environmental Information Processing; Signal transduction; Wnt signaling pathway	1		DNA replication	132.04	134.278	1
Environmental Information Processing	Signaling molecules and interaction	Cell adhesion molecules (CAMs)	map04514	0	0.00536489	0.0109822	0	0	0	0.00272452	0	0	0	0	0	Environmental Information Processing; Signaling molecules and interaction; Cell adhesion molecules (CAMs)	1		Fanconi anemia pathway	0.193558	0.242309	1
Environmental Information Processing	Signaling molecules and interaction	ECM	map04512	0.0502824	0.032478	0.0787004	0.117236	0.0051301	0.0326395	0.0527443	0.0553814	0.00517958	0.0493521	0.0151089	0.0312555	Environmental Information Processing; Signaling molecules and interaction; ECM; receptor interaction	1		Homologous recombination	136.998	140.15	1
Environmental Information Processing	Signaling molecules and interaction	Neuroactive ligand	map04080	0.222228	0.192577	0.0866657	0.252989	0.230944	0.142369	0.187962	0.201522	0.171492	0.186102	0.144805	0.17598	Environmental Information Processing; Signaling molecules and interaction; Neuroactive ligand; receptor interaction	1		Mismatch repair	198.589	200.51	1
Genetic Information Processing	Folding	sorting and degradation	map03050	0.817244	0.23226	1.33131	0.44467	0.250639	1.29561	0.728622	0.7915	0.753528	1.17624	0.50315	0.806105	Genetic Information Processing; Folding; sorting and degradation; Proteasome	1		Non	1.0087	1.05007	1
Genetic Information Processing	Folding	sorting and degradation	map03060	177.238	186.011	173.943	182.587	191.838	147.932	176.591	184.362	174.436	179.362	173.331	177.873	Genetic Information Processing; Folding; sorting and degradation; Protein export	1		Nucleotide excision repair	97.5943	104.818	1
Genetic Information Processing	Folding	sorting and degradation	map04141	7.27697	8.72425	9.28492	8.71138	7.93577	7.35837	8.21528	8.62303	8.37658	9.01074	9.06995	8.77008	Genetic Information Processing; Folding; sorting and degradation; Protein processing in endoplasmic reticulum	1		Transcription	54.1056	57.2622	3
Genetic Information Processing	Folding	sorting and degradation	map03018	64.8517	75.5342	74.4609	77.5298	69.6529	64.307	71.0561	79.3523	68.497	75.6847	77.762	75.324	Genetic Information Processing; Folding; sorting and degradation; RNA degradation	1		Basal transcription factors	1.46502	1.69059	1
Genetic Information Processing	Folding	sorting and degradation	map04130	0.0104623	0.00320286	0.257787	0.0254173	0	0.00499297	0.0503104	0	0.0168969	0.0164387	0.0488761	0.0205529	Genetic Information Processing; Folding; sorting and degradation; SNARE interactions in vesicular transport	1		RNA polymerase	52.4713	55.3792	1
Genetic Information Processing	Folding	sorting and degradation	map04122	65.5312	62.3983	54.2744	60.9737	63.3743	54.2323	60.1307	68.8688	65.3444	67.8111	51.2046	63.3072	Genetic Information Processing; Folding; sorting and degradation; Sulfur relay system	1		Spliceosome	0.169297	0.192416	1
Genetic Information Processing	Folding	sorting and degradation	map04120	0.0493378	0.0146353	0.438744	0.0347812	0.0288794	0.0802498	0.107771	0.00877315	0.0883953	0.0649995	0.136588	0.0746889	Genetic Information Processing; Folding; sorting and degradation; Ubiquitin mediated proteolysis	1		Translation	394.832	406.781	5
Genetic Information Processing	Replication and repair	Base excision repair	map03410	84.1563	86.126	85.3832	92.4704	87.6811	82.3536	86.3618	91.1904	87.0041	86.8924	90.4395	88.8816	Genetic Information Processing; Replication and repair; Base excision repair	1		Aminoacyl	183.009	195.901	1
Genetic Information Processing	Replication and repair	DNA replication	map03030	123.194	128.974	131.122	134.459	129.213	145.281	132.04	137.685	124.956	137.134	137.335	134.278	Genetic Information Processing; Replication and repair; DNA replication	1		mRNA surveillance pathway	0.453368	0.306651	1
Genetic Information Processing	Replication and repair	Fanconi anemia pathway	map03460	0.153085	0.0705929	0.319715	0.284756	0.121716	0.211487	0.193558	0.16753	0.332281	0.315523	0.153901	0.242309	Genetic Information Processing; Replication and repair; Fanconi anemia pathway	1		Ribosome	199.327	198.364	1
Genetic Information Processing	Replication and repair	Homologous recombination	map03440	124.069	142.128	137.493	146.149	142.864	129.286	136.998	143.269	136.217	138.673	142.441	140.15	Genetic Information Processing; Replication and repair; Homologous recombination	1		Ribosome biogenesis in eukaryotes	4.0296	4.07485	1
Genetic Information Processing	Replication and repair	Mismatch repair	map03430	188.556	201.463	194.733	209.002	203.54	194.24	198.589	203.155	195.569	197.354	205.964	200.51	Genetic Information Processing; Replication and repair; Mismatch repair	1		RNA transport	8.01246	8.13448	1
Genetic Information Processing	Replication and repair	Non	map03450	0.959236	0.456435	1.736	0.773655	0.320277	1.8066	1.0087	0.864129	0.841537	1.08984	1.40477	1.05007	Genetic Information Processing; Replication and repair; Non; homologous end; joining	1		Human Diseases	558.71	570.393	81
Genetic Information Processing	Replication and repair	Nucleotide excision repair	map03420	86.5069	106.286	99.1413	105.466	95.2721	92.8937	97.5943	108.209	95.1092	105.191	110.762	104.818	Genetic Information Processing; Replication and repair; Nucleotide excision repair	1		Cancer	48.792	48.1001	25
Genetic Information Processing	Transcription	Basal transcription factors	map03022	1.40475	1.34199	1.22864	1.50347	2.09053	1.22075	1.46502	1.26491	2.0698	1.14534	2.28229	1.69059	Genetic Information Processing; Transcription; Basal transcription factors	1		overview	35.7569	35.1033	8
Genetic Information Processing	Transcription	RNA polymerase	map03020	47.0865	54.9768	58.0004	59.1015	49.4581	46.2044	52.4713	57.316	48.9257	57.2658	58.0091	55.3792	Genetic Information Processing; Transcription; RNA polymerase	1		specific types	13.0351	12.9968	17
Genetic Information Processing	Transcription	Spliceosome	map03040	0.0528376	0.0835029	0.340315	0.353352	0.0115836	0.174191	0.169297	0.0909169	0.11154	0.117102	0.450104	0.192416	Genetic Information Processing; Transcription; Spliceosome	1		Cardiovascular disease	21.8365	21.9547	5
Genetic Information Processing	Translation	Aminoacyl	map00970	165.51	193.647	188.961	200.27	185.496	164.169	183.009	205.013	181.809	197.07	199.714	195.901	Genetic Information Processing; Translation; Aminoacyl; tRNA biosynthesis	1		Arrhythmogenic right ventricular cardiomyopathy (ARVC)	0.0475122	0.0291775	1
Genetic Information Processing	Translation	mRNA surveillance pathway	map03015	0.667949	0.0443478	1.38235	0.275098	0.0776057	0.272858	0.453368	0.118089	0.345951	0.182877	0.579687	0.306651	Genetic Information Processing; Translation; mRNA surveillance pathway	1		Dilated cardiomyopathy (DCM)	0.245861	0.215035	1
Genetic Information Processing	Translation	Ribosome	map03010	207.256	196.381	197.527	211.914	227.671	155.212	199.327	194.896	198.546	198.195	201.818	198.364	Genetic Information Processing; Translation; Ribosome	1		Fluid shear stress and atherosclerosis	20.1169	20.3418	1
Genetic Information Processing	Translation	Ribosome biogenesis in eukaryotes	map03008	3.56024	3.25233	3.97001	4.76699	4.36977	4.25825	4.0296	3.81024	4.98439	3.85607	3.6487	4.07485	Genetic Information Processing; Translation; Ribosome biogenesis in eukaryotes	1		Hypertrophic cardiomyopathy (HCM)	0.475147	0.364111	1
Genetic Information Processing	Translation	RNA transport	map03013	8.85542	8.07546	8.25891	8.17457	7.63526	7.07518	8.01246	8.16598	7.79954	7.80755	8.76484	8.13448	Genetic Information Processing; Translation; RNA transport	1		Viral myocarditis	0.951084	1.00451	1
Human Diseases	Cancer	overview	map05230	22.4604	22.0852	23.6783	24.1694	21.406	21.7003	22.5833	24.5594	21.659	23.1706	21.3083	22.6743	Human Diseases; Cancer; overview; Central carbon metabolism in cancer	1		Drug resistance	338.312	346.345	7
Human Diseases	Cancer	overview	map05204	0.954464	1.25801	0.999508	2.0551	0.923254	0.835463	1.17097	0.92786	0.906015	1.07259	1.15017	1.01416	Human Diseases; Cancer; overview; Chemical carcinogenesis	1		antimicrobial	254.364	261.421	3
Human Diseases	Cancer	overview	map05231	5.29111	3.99074	4.59313	5.0624	4.57859	3.67721	4.5322	4.3069	4.19265	4.2688	3.86458	4.15823	Human Diseases; Cancer; overview; Choline metabolism in cancer	1		antineoplastic	83.9475	84.9243	4
Human Diseases	Cancer	overview	map05206	2.23565	2.95074	3.45847	3.22796	2.36632	4.2536	3.08212	2.61144	2.4163	2.87362	3.27508	2.79411	Human Diseases; Cancer; overview; MicroRNAs in cancer	1		Endocrine and metabolic disease	36.8811	39.6818	6
Human Diseases	Cancer	overview	map05200	1.30356	1.66282	1.94822	1.67169	1.49994	1.58388	1.61168	1.78774	1.57588	1.86219	1.66607	1.72297	Human Diseases; Cancer; overview; Pathways in cancer	1		AGE	0.112314	0.0655715	1
Human Diseases	Cancer	overview	map05205	1.52224	1.44566	2.15512	1.9692	1.86872	1.72305	1.78066	1.54355	1.94142	1.5337	1.78029	1.69974	Human Diseases; Cancer; overview; Proteoglycans in cancer	1		Cushing syndrome	0.636444	0.685127	1
Human Diseases	Cancer	overview	map05202	0.0254967	0.00136205	0.103097	0.0262554	0.000535344	0.0136933	0.0284067	0.00979388	0.0353203	0.0238714	0.0598821	0.0322169	Human Diseases; Cancer; overview; Transcriptional misregulation in cancer	1		Insulin resistance	13.0081	14.1014	1
Human Diseases	Cancer	overview	map05203	0.912096	0.62014	1.35107	1.01018	0.630729	1.2813	0.967586	0.905537	1.00571	0.98776	1.13108	1.00752	Human Diseases; Cancer; overview; Viral carcinogenesis	1		Non	0.470341	0.451538	1
Human Diseases	Cancer	specific types	map05221	0.0263835	0	0.37654	0.0396941	0	0.0897445	0.0887271	0.00126523	0.0698834	0.0153239	0.0709422	0.0393537	Human Diseases; Cancer; specific types; Acute myeloid leukemia	1		Type I diabetes mellitus	18.0466	19.7349	1
Human Diseases	Cancer	specific types	map05217	0.0103567	0.00149158	0.186438	0.0173205	0.00175102	0.00839835	0.037626	0.00153696	0.0153236	0.0112114	0.0319279	0.015	Human Diseases; Cancer; specific types; Basal cell carcinoma	1		Type II diabetes mellitus	4.60733	4.64326	1
Human Diseases	Cancer	specific types	map05219	3.67822	1.96704	2.04701	3.29601	3.65248	2.12247	2.79387	2.59053	3.2526	2.61211	2.5117	2.74173	Human Diseases; Cancer; specific types; Bladder cancer	1		Immune disease	10.0481	9.80909	3
Human Diseases	Cancer	specific types	map05224	0.0473114	0.000777314	0.358005	0.0316186	0.000800467	0.0694775	0.0846651	0.00730574	0.0975252	0.0232202	0.080899	0.0522375	Human Diseases; Cancer; specific types; Breast cancer	1		Primary immunodeficiency	9.50982	9.40803	1
Human Diseases	Cancer	specific types	map05220	0.037811	0.00374044	0.339887	0.0414121	0.00265027	0.11338	0.0898135	0.0782198	0.0723931	0.080597	0.101122	0.0830829	Human Diseases; Cancer; specific types; Chronic myeloid leukemia	1		Rheumatoid arthritis	0.266612	0.203096	1
Human Diseases	Cancer	specific types	map05210	0.298433	0.576876	1.06447	0.668798	0.543345	0.35717	0.584848	0.746538	0.36858	0.686354	0.472321	0.568448	Human Diseases; Cancer; specific types; Colorectal cancer	1		Systemic lupus erythematosus	0.27163	0.197971	1
Human Diseases	Cancer	specific types	map05213	0.0586373	0.00159102	0.69929	0.0975421	0.00186776	0.121471	0.1634	0.00628791	0.127692	0.0458866	0.217386	0.0993131	Human Diseases; Cancer; specific types; Endometrial cancer	1		Infectious disease	93.3359	94.9439	26
Human Diseases	Cancer	specific types	map05226	0.0403797	0.00629136	0.4437	0.0650375	0.000785505	0.100536	0.109455	0.00934594	0.0855926	0.0267435	0.136101	0.0644457	Human Diseases; Cancer; specific types; Gastric cancer	1		bacterial	82.4602	84.4815	10
Human Diseases	Cancer	specific types	map05214	0.122366	0.00137685	0.906285	0.130658	0.00161633	0.171594	0.222316	0.0052165	0.153227	0.0738965	0.291575	0.130979	Human Diseases; Cancer; specific types; Glioma	1		parasitic	7.34196	7.14377	6
Human Diseases	Cancer	specific types	map05225	0.599607	0.721019	1.12512	0.624417	0.622144	0.922203	0.769086	0.604852	0.998463	0.709059	0.967572	0.819987	Human Diseases; Cancer; specific types; Hepatocellular carcinoma	1		viral	3.53366	3.31861	10
Human Diseases	Cancer	specific types	map05218	0.0422205	0.00143192	0.496794	0.0481026	0.00168098	0.105036	0.115878	0.00147548	0.0984886	0.0136738	0.133885	0.0618807	Human Diseases; Cancer; specific types; Melanoma	1		Neurodegenerative disease	7.71922	8.15028	5
Human Diseases	Cancer	specific types	map05223	0.0313952	0.0012785	0.442892	0.0486288	0.00150088	0.0931145	0.103135	0.00131739	0.0881155	0.0339596	0.129246	0.0631596	Human Diseases; Cancer; specific types; Non; small cell lung cancer	1		Alzheimer disease	3.74312	3.85866	1
Human Diseases	Cancer	specific types	map05212	0.0329845	0.0011737	0.40053	0.0343694	0.00137785	0.0675215	0.0896595	0.00237093	0.0702794	0.0156845	0.110655	0.0497474	Human Diseases; Cancer; specific types; Pancreatic cancer	1		Amyotrophic lateral sclerosis (ALS)	1.04236	1.16111	1
Human Diseases	Cancer	specific types	map05215	4.84	6.42562	7.03058	6.3237	5.39764	5.60535	5.93715	6.36442	5.6813	6.61954	6.29611	6.24034	Human Diseases; Cancer; specific types; Prostate cancer	1		Huntington disease	1.83728	1.88896	1
Human Diseases	Cancer	specific types	map05211	1.04936	0.867215	1.28492	1.17679	1.38397	1.45808	1.20339	1.77638	1.09193	1.90013	0.772402	1.38521	Human Diseases; Cancer; specific types; Renal cell carcinoma	1		Parkinson disease	0.46768	0.458334	1
Human Diseases	Cancer	specific types	map05222	0.303216	0.562283	0.894004	0.601626	0.522174	0.325335	0.534773	0.724857	0.323384	0.665589	0.408332	0.530541	Human Diseases; Cancer; specific types; Small cell lung cancer	1		Prion diseases	0.628776	0.783218	1
Human Diseases	Cancer	specific types	map05216	0.0414551	0.00210576	0.423093	0.0568156	0.00247203	0.117819	0.107293	0.00216982	0.0964619	0.00464156	0.102008	0.0513203	Human Diseases; Cancer; specific types; Thyroid cancer	1		Substance dependence	1.78578	1.40882	4
Human Diseases	Cardiovascular disease	Arrhythmogenic right ventricular cardiomyopathy (ARVC)	map05412	0.0193961	0	0.215332	0.0105675	0.0229427	0.0168352	0.0475122	0	0.0262993	0.0462749	0.0441359	0.0291775	Human Diseases; Cardiovascular disease; Arrhythmogenic right ventricular cardiomyopathy (ARVC)	1		Alcoholism	0.428151	0.334209	1
Human Diseases	Cardiovascular disease	Dilated cardiomyopathy (DCM)	map05414	0.249783	0.133484	0.533228	0.269994	0.124602	0.164077	0.245861	0.0877191	0.394614	0.153602	0.224207	0.215035	Human Diseases; Cardiovascular disease; Dilated cardiomyopathy (DCM)	1		Amphetamine addiction	0.705014	0.539256	1
Human Diseases	Cardiovascular disease	Fluid shear stress and atherosclerosis	map05418	18.749	21.5309	21.826	21.0395	20.706	16.8501	20.1169	19.7716	19.8622	20.3899	21.3435	20.3418	Human Diseases; Cardiovascular disease; Fluid shear stress and atherosclerosis	1		Cocaine addiction	0.534212	0.464646	1
Human Diseases	Cardiovascular disease	Hypertrophic cardiomyopathy (HCM)	map05410	0.354562	0.330983	0.590933	0.551103	0.812933	0.210365	0.475147	0.238794	0.541226	0.341484	0.334941	0.364111	Human Diseases; Cardiovascular disease; Hypertrophic cardiomyopathy (HCM)	1		Morphine addiction	0.1184	0.0707119	1
Human Diseases	Cardiovascular disease	Viral myocarditis	map05416	0.506822	1.07596	1.40671	1.15216	1.01299	0.551868	0.951084	1.38831	0.601333	1.31938	0.709003	1.00451	Human Diseases; Cardiovascular disease; Viral myocarditis	1		Metabolism	7839.65	8129.94	167
Human Diseases	Drug resistance	antimicrobial	map01501	44.2913	44.613	42.8676	43.4671	42.4625	36.2908	42.332	46.6094	41.1647	45.544	43.69	44.252	Human Diseases; Drug resistance; antimicrobial; beta; Lactam resistance	1		Metabolism of cofactors and vitamins	59.5496	62.2932	1
Human Diseases	Drug resistance	antimicrobial	map01503	70.622	73.5067	70.4311	77.9736	78.0179	65.7101	72.7102	74.593	71.1435	73.8908	70.1978	72.4563	Human Diseases; Drug resistance; antimicrobial; Cationic antimicrobial peptide (CAMP) resistance	1		Ubiquinone and other terpenoid	59.5496	62.2932	1
Human Diseases	Drug resistance	antimicrobial	map01502	137.159	144.274	130.425	152.909	153.822	117.344	139.322	152.333	139.118	149.496	137.902	144.712	Human Diseases; Drug resistance; antimicrobial; Vancomycin resistance	1		Amino acid metabolism	1064.14	1112.95	14
Human Diseases	Drug resistance	antineoplastic	map01523	80.0467	79.5185	74.3798	79.0173	78.084	66.6644	76.2851	83.9187	71.0144	78.2935	78.4062	77.9082	Human Diseases; Drug resistance; antineoplastic; Antifolate resistance	1		Alanine	142.81	153.635	1
Human Diseases	Drug resistance	antineoplastic	map01521	0.109874	0.00818279	0.704683	0.150097	0.0264185	0.126973	0.187705	0.0508433	0.212264	0.111869	0.155996	0.132743	Human Diseases; Drug resistance; antineoplastic; EGFR tyrosine kinase inhibitor resistance	1		Arginine and proline metabolism	39.0159	39.3419	1
Human Diseases	Drug resistance	antineoplastic	map01522	0.0617213	0.000130156	0.680032	0.0717172	0	0.136239	0.158307	0.00900427	0.149886	0.0421039	0.171309	0.0930758	Human Diseases; Drug resistance; antineoplastic; Endocrine resistance	1		Arginine biosynthesis	90.8973	96.8374	1
Human Diseases	Drug resistance	antineoplastic	map01524	9.2	6.0466	6.06303	6.4687	7.5404	8.57916	7.31632	8.51159	7.56564	7.25895	3.8249	6.79027	Human Diseases; Drug resistance; antineoplastic; Platinum drug resistance	1		Cysteine and methionine metabolism	80.776	84.3492	1
Human Diseases	Endocrine and metabolic disease	AGE	map04933	0.0475327	0.0399038	0.378284	0.0957962	0.000601041	0.111769	0.112314	0.058544	0.0677319	0.0694081	0.0666019	0.0655715	Human Diseases; Endocrine and metabolic disease; AGE; RAGE signaling pathway in diabetic complications	1		Glycine	89.3258	92.035	1
Human Diseases	Endocrine and metabolic disease	Cushing syndrome	map04934	0.510595	0.401356	0.978149	0.573961	0.640514	0.714091	0.636444	0.828554	0.539903	0.910112	0.461937	0.685127	Human Diseases; Endocrine and metabolic disease; Cushing syndrome	1		Histidine metabolism	100.026	100.343	1
Human Diseases	Endocrine and metabolic disease	Insulin resistance	map04931	11.5132	13.8096	13.4835	14.2934	14.1817	10.7673	13.0081	15.0012	13.3159	15.1056	12.9828	14.1014	Human Diseases; Endocrine and metabolic disease; Insulin resistance	1		Lysine biosynthesis	122.97	129.508	1
Human Diseases	Endocrine and metabolic disease	Non	map04932	0.314651	0.433183	0.713505	0.52449	0.525238	0.310982	0.470341	0.504698	0.443347	0.472578	0.385531	0.451538	Human Diseases; Endocrine and metabolic disease; Non; alcoholic fatty liver disease (NAFLD)	1		Lysine degradation	14.4323	13.3399	1
Human Diseases	Endocrine and metabolic disease	Type I diabetes mellitus	map04940	15.5242	19.7012	18.1354	20.2493	19.3872	15.2821	18.0466	21.8922	16.5403	20.5705	19.9367	19.7349	Human Diseases; Endocrine and metabolic disease; Type I diabetes mellitus	1		Phenylalanine	125.434	130.946	1
Human Diseases	Endocrine and metabolic disease	Type II diabetes mellitus	map04930	4.99926	3.01155	4.73921	4.72673	3.24772	6.91954	4.60733	4.5633	4.15835	4.87935	4.97206	4.64326	Human Diseases; Endocrine and metabolic disease; Type II diabetes mellitus	1		Phenylalanine metabolism	32.283	33.3636	1
Human Diseases	Immune disease	Primary immunodeficiency	map05340	9.81497	9.46578	9.07756	9.77176	10.9669	7.96197	9.50982	9.55916	9.56844	9.16036	9.34416	9.40803	Human Diseases; Immune disease; Primary immunodeficiency	1		Tryptophan metabolism	6.43425	6.41375	1
Human Diseases	Immune disease	Rheumatoid arthritis	map05323	0.147154	0.161977	0.476645	0.572096	0.0348861	0.206912	0.266612	0.12536	0.184346	0.169131	0.333546	0.203096	Human Diseases; Immune disease; Rheumatoid arthritis	1		Tyrosine metabolism	19.7259	20.5416	1
Human Diseases	Immune disease	Systemic lupus erythematosus	map05322	0.275045	0.0366914	0.677404	0.361594	0.0252338	0.253812	0.27163	0.0660864	0.175761	0.0907507	0.459286	0.197971	Human Diseases; Immune disease; Systemic lupus erythematosus	1		Valine	200.004	212.296	2
Human Diseases	Infectious disease	bacterial	map05100	7.22532	10.0302	8.77641	10.7262	9.38396	7.64332	8.96422	9.7333	8.29674	9.88312	7.53488	8.86201	Human Diseases; Infectious disease; bacterial; Bacterial invasion of epithelial cells	1		Biosynthesis of other secondary metabolites	693.346	731.32	24
Human Diseases	Infectious disease	bacterial	map05120	8.59573	9.29293	8.03897	8.75006	8.7381	7.79106	8.53447	9.44411	8.02036	9.20188	8.11168	8.69451	Human Diseases; Infectious disease; bacterial; Epithelial cell signaling in Helicobacter pylori infection	1		Acarbose and validamycin biosynthesis	70.1974	74.0772	1
Human Diseases	Infectious disease	bacterial	map05134	23.8811	25.6898	26.5377	25.4621	22.1251	26.5934	25.0482	29.5935	22.3105	28.8099	25.04	26.4385	Human Diseases; Infectious disease; bacterial; Legionellosis	1		Aflatoxin biosynthesis	0.00641188	0	1
Human Diseases	Infectious disease	bacterial	map05130	0.535359	0.599417	1.40426	1.91867	0.285393	1.1773	0.986733	0.743991	1.20729	0.869737	1.16838	0.997348	Human Diseases; Infectious disease; bacterial; Pathogenic Escherichia coli infection	1		Benzoxazinoid biosynthesis	0.0183358	0.0267944	1
Human Diseases	Infectious disease	bacterial	map05133	12.0195	12.4742	14.464	12.8175	10.7355	13.0986	12.6015	13.8405	11.7607	13.2822	12.2173	12.7752	Human Diseases; Infectious disease; bacterial; Pertussis	1		Betalain biosynthesis	2.2006	2.78054	1
Human Diseases	Infectious disease	bacterial	map05132	6.8997	3.31896	5.29557	3.7791	3.52164	9.22727	5.34037	5.33528	4.95869	5.81879	3.71564	4.9571	Human Diseases; Infectious disease; bacterial; Salmonella infection	1		Biosynthesis of various secondary metabolites	61.8429	61.5135	1
Human Diseases	Infectious disease	bacterial	map05131	0.459786	0.477083	0.900917	1.13424	0.920232	0.381941	0.712367	0.360738	0.779513	0.478737	0.374084	0.498268	Human Diseases; Infectious disease; bacterial; Shigellosis	1		Caffeine metabolism	0.249919	0.251645	1
Human Diseases	Infectious disease	bacterial	map05150	7.0822	6.30883	6.02618	7.15708	6.23518	5.02695	6.30607	6.81363	7.50915	6.74284	6.57778	6.91085	Human Diseases; Infectious disease; bacterial; Staphylococcus aureus infection	1		Carbapenem biosynthesis	19.6233	21.4656	1
Human Diseases	Infectious disease	bacterial	map05152	9.34355	10.9563	11.1894	11.1249	10.1015	10.0691	10.4641	11.5074	9.53211	11.1882	11.1883	10.854	Human Diseases; Infectious disease; bacterial; Tuberculosis	1		Clavulanic acid biosynthesis	0.0680427	0.0163421	1
Human Diseases	Infectious disease	bacterial	map05110	3.48921	3.39036	4.62025	3.64055	2.27566	3.59658	3.5021	3.20457	3.30448	3.41224	4.05363	3.49373	Human Diseases; Infectious disease; bacterial; Vibrio cholerae infection	1		Flavone and flavonol biosynthesis	9.84698	10.266	1
Human Diseases	Infectious disease	parasitic	map05143	1.07529	1.02513	0.953615	1.51963	1.14912	1.13173	1.14242	1.4074	1.02911	1.32718	0.776159	1.13496	Human Diseases; Infectious disease; parasitic; African trypanosomiasis	1		Flavonoid biosynthesis	6.17855	6.67401	1
Human Diseases	Infectious disease	parasitic	map05146	5.36849	6.44938	5.58161	4.85243	4.67734	4.04532	5.16243	6.07741	3.64046	5.9723	5.0948	5.19624	Human Diseases; Infectious disease; parasitic; Amoebiasis	1		Glucosinolate biosynthesis	8.34444	9.74606	1
Human Diseases	Infectious disease	parasitic	map05142	0.105617	0.188165	0.425661	0.38968	0.665795	0.263521	0.33974	0.157269	0.186305	0.227113	0.213768	0.196114	Human Diseases; Infectious disease; parasitic; Chagas disease (American trypanosomiasis)	1		Indole alkaloid biosynthesis	0.0679632	0.106183	1
Human Diseases	Infectious disease	parasitic	map05140	0.0294447	0.00167128	0.412432	0.0759506	0.000611948	0.0674981	0.0979347	0.00868634	0.0558846	0.0602408	0.155053	0.0699662	Human Diseases; Infectious disease; parasitic; Leishmaniasis	1		Isoquinoline alkaloid biosynthesis	10.4468	10.7086	1
Human Diseases	Infectious disease	parasitic	map05144	0	0.00633782	0	0	0	0	0.0010563	0	0	0	0	0	Human Diseases; Infectious disease; parasitic; Malaria	1		Monobactam biosynthesis	69.8176	75.382	1
Human Diseases	Infectious disease	parasitic	map05145	0.274743	0.47186	1.46636	0.597325	0.417653	0.362364	0.598385	0.586067	0.391306	0.638356	0.57022	0.546487	Human Diseases; Infectious disease; parasitic; Toxoplasmosis	1		Neomycin	10.8118	11.0996	1
Human Diseases	Infectious disease	viral	map05169	0.225597	0.0576457	0.78306	0.20467	0.0596884	0.216878	0.257923	0.112284	0.256067	0.187883	0.311762	0.216999	Human Diseases; Infectious disease; viral; Epstein; Barr virus infection	1		Novobiocin biosynthesis	61.2977	63.5948	1
Human Diseases	Infectious disease	viral	map05161	0.240163	0.373159	0.847418	0.464741	0.35914	0.348255	0.438813	0.501763	0.346994	0.490877	0.369767	0.42735	Human Diseases; Infectious disease; viral; Hepatitis B	1		Penicillin and cephalosporin biosynthesis	6.18453	7.22795	1
Human Diseases	Infectious disease	viral	map05160	0.0961108	0.0211795	0.4893	0.104887	0.0289466	0.148886	0.148218	0.0496721	0.161596	0.0873615	0.130681	0.107328	Human Diseases; Infectious disease; viral; Hepatitis C	1		Phenazine biosynthesis	23.4458	23.3151	1
Human Diseases	Infectious disease	viral	map05168	0.269055	0.303271	0.786764	0.410725	0.309422	0.257775	0.389502	0.414112	0.276976	0.424519	0.345856	0.365366	Human Diseases; Infectious disease; viral; Herpes simplex virus 1 infection	1		Phenylpropanoid biosynthesis	57.8529	64.2142	1
Human Diseases	Infectious disease	viral	map05163	0.131547	0.213602	0.644938	0.280326	0.200487	0.182349	0.275541	0.275249	0.182622	0.278835	0.243977	0.245171	Human Diseases; Infectious disease; viral; Human cytomegalovirus infection	1		Prodigiosin biosynthesis	17.0095	18.0845	1
Human Diseases	Infectious disease	viral	map05165	0.65304	0.441172	1.11762	0.70369	0.448002	0.921582	0.714185	0.634425	0.707574	0.694898	0.85464	0.722884	Human Diseases; Infectious disease; viral; Human papillomavirus infection	1		Staurosporine biosynthesis	0.385009	0.576554	1
Human Diseases	Infectious disease	viral	map05166	0.32212	0.238443	0.498614	0.379867	0.285786	0.291513	0.336057	0.263138	0.331198	0.282253	0.290976	0.291891	Human Diseases; Infectious disease; viral; Human T; cell leukemia virus 1 infection	1		Stilbenoid	10.8052	11.6731	1
Human Diseases	Infectious disease	viral	map05164	0.307503	0.478831	0.935917	0.624878	0.515584	0.403066	0.544297	0.642229	0.429154	0.628241	0.534578	0.558551	Human Diseases; Infectious disease; viral; Influenza A	1		Streptomycin biosynthesis	203.608	213.656	1
Human Diseases	Infectious disease	viral	map05167	0.157034	0.25832	0.682116	0.32365	0.239865	0.209732	0.311786	0.341523	0.213044	0.33868	0.262157	0.288851	Human Diseases; Infectious disease; viral; Kaposi sarcoma; associated herpesvirus infection	1		Tropane	43.0362	44.8636	1
Human Diseases	Infectious disease	viral	map05162	0.0889661	0.032758	0.36208	0.0917168	0.0308265	0.0976525	0.117333	0.0548126	0.101951	0.0885326	0.131591	0.0942218	Human Diseases; Infectious disease; viral; Measles	1		Carbohydrate metabolism	1220.83	1281.98	15
Human Diseases	Neurodegenerative disease	Alzheimer disease	map05010	3.30617	3.89518	3.80946	4.06736	4.5777	2.80286	3.74312	3.86981	3.72422	4.14179	3.69885	3.85866	Human Diseases; Neurodegenerative disease; Alzheimer disease	1		Amino sugar and nucleotide sugar metabolism	109.24	113.575	1
Human Diseases	Neurodegenerative disease	Amyotrophic lateral sclerosis (ALS)	map05014	0.537557	1.2041	1.36369	1.35901	1.03715	0.752682	1.04236	1.52272	0.747643	1.46011	0.913963	1.16111	Human Diseases; Neurodegenerative disease; Amyotrophic lateral sclerosis (ALS)	1		Ascorbate and aldarate metabolism	21.6419	23.3519	1
Human Diseases	Neurodegenerative disease	Huntington disease	map05016	1.49234	2.1043	2.52928	1.71858	1.8463	1.33289	1.83728	1.88115	1.65532	1.87901	2.14034	1.88896	Human Diseases; Neurodegenerative disease; Huntington disease	1		Butanoate metabolism	66.6328	68.2376	1
Human Diseases	Neurodegenerative disease	Parkinson disease	map05012	0.286883	0.417236	0.701872	0.512108	0.545918	0.342062	0.46768	0.496665	0.430889	0.462733	0.443048	0.458334	Human Diseases; Neurodegenerative disease; Parkinson disease	1		C5	44.2341	47.9926	1
Human Diseases	Neurodegenerative disease	Prion diseases	map05020	0.424093	0.345971	1.64132	0.72167	0.0770317	0.562572	0.628776	0.374755	1.71911	0.543601	0.495403	0.783218	Human Diseases; Neurodegenerative disease; Prion diseases	1		Citrate cycle (TCA cycle)	119.543	124.762	1
Human Diseases	Substance dependence	Alcoholism	map05034	0.306125	0.207302	1.08538	0.430155	0.115331	0.424615	0.428151	0.25209	0.256105	0.281731	0.546911	0.334209	Human Diseases; Substance dependence; Alcoholism	1		Fructose and mannose metabolism	95.1234	98.2352	1
Human Diseases	Substance dependence	Amphetamine addiction	map05031	0.377477	0.389741	1.83779	0.748936	0.215285	0.660852	0.705014	0.470569	0.352672	0.508809	0.824975	0.539256	Human Diseases; Substance dependence; Amphetamine addiction	1		Galactose metabolism	111.096	117.763	1
Human Diseases	Substance dependence	Cocaine addiction	map05030	0.282825	0.458247	0.954982	0.671545	0.254943	0.582729	0.534212	0.55392	0.257986	0.481646	0.565032	0.464646	Human Diseases; Substance dependence; Cocaine addiction	1		Glycolysis / Gluconeogenesis	113.55	118.702	1
Human Diseases	Substance dependence	Morphine addiction	map05032	0.0280735	0.0009585	0.550991	0.0490992	0	0.0812772	0.1184	0	0.0857301	0.0330603	0.164057	0.0707119	Human Diseases; Substance dependence; Morphine addiction	1		Glyoxylate and dicarboxylate metabolism	74.8653	79.3612	1
Metabolism	Metabolism of cofactors and vitamins	Ubiquinone and other terpenoid	map01130	60.0802	64.2242	60.0646	62.0051	62.0481	48.875	59.5496	65.6696	60.3744	62.3881	60.7407	62.2932	Metabolism; Metabolism of cofactors and vitamins; Ubiquinone and other terpenoid; quinone biosynthesis	1		Inositol phosphate metabolism	22.3607	23.0025	1
Metabolism	Amino acid metabolism	Alanine	map00250	137.435	159.486	147.264	144.476	149.13	119.071	142.81	163.131	144.881	157.199	149.328	153.635	Metabolism; Amino acid metabolism; Alanine; aspartate and glutamate metabolism	1		Pentose and glucuronate interconversions	65.0873	69.3328	1
Metabolism	Amino acid metabolism	Arginine and proline metabolism	map00330	39.2384	42.8439	39.5367	39.9053	41.1737	31.3976	39.0159	40.9373	38.5869	39.0431	38.8001	39.3419	Metabolism; Amino acid metabolism; Arginine and proline metabolism	1		Pentose phosphate pathway	86.5858	89.8847	1
Metabolism	Amino acid metabolism	Arginine biosynthesis	map00220	89.9778	102.957	92.0665	90.35	93.4326	76.5993	90.8973	102.422	94.2873	97.893	92.7477	96.8374	Metabolism; Amino acid metabolism; Arginine biosynthesis	1		Propanoate metabolism	57.6843	59.4007	1
Metabolism	Amino acid metabolism	Cysteine and methionine metabolism	map00270	84.3473	86.1164	81.0526	79.7321	79.7764	73.6312	80.776	90.1764	78.6011	86.3558	82.2635	84.3492	Metabolism; Amino acid metabolism; Cysteine and methionine metabolism	1		Pyruvate metabolism	112.048	118.698	1
Metabolism	Amino acid metabolism	Glycine	map00260	92.6128	95.6049	92.6936	91.2773	90.2065	73.5597	89.3258	99.9762	83.5181	94.2933	90.3524	92.035	Metabolism; Amino acid metabolism; Glycine; serine and threonine metabolism	1		Starch and sucrose metabolism	121.135	129.686	1
Metabolism	Amino acid metabolism	Histidine metabolism	map00340	116.422	105.062	93.0035	100.114	103.641	81.9133	100.026	110.26	99.1762	102.714	89.2233	100.343	Metabolism; Amino acid metabolism; Histidine metabolism	1		Chemical structure transformation maps	3.03338	4.5258	1
Metabolism	Amino acid metabolism	Lysine biosynthesis	map00300	123.674	135.319	125.707	126.094	122.451	104.577	122.97	140.908	116.886	135.874	124.365	129.508	Metabolism; Amino acid metabolism; Lysine biosynthesis	1		Biosynthesis of terpenoids and steroids	3.03338	4.5258	1
Metabolism	Amino acid metabolism	Lysine degradation	map00310	12.0568	15.346	13.9941	16.5204	20.293	8.38331	14.4323	14.6486	15.2602	13.3887	10.0622	13.3399	Metabolism; Amino acid metabolism; Lysine degradation	1		Energy metabolism	596.234	641.666	8
Metabolism	Amino acid metabolism	Phenylalanine metabolism	map00360	32.8233	34.2111	31.0888	34.1401	33.5501	27.8847	32.283	35.0309	32.9896	32.3491	33.0847	33.3636	Metabolism; Amino acid metabolism; Phenylalanine metabolism	1		Carbon fixation in photosynthetic organisms	148.198	156.515	1
Metabolism	Amino acid metabolism	Phenylalanine	map00400	136.387	130.459	123.391	126.638	122.778	112.953	125.434	137.376	129.046	125.123	132.238	130.946	Metabolism; Amino acid metabolism; Phenylalanine; tyrosine and tryptophan biosynthesis	1		Carbon fixation pathways in prokaryotes	102.98	108.507	1
Metabolism	Amino acid metabolism	Tryptophan metabolism	map00380	6.28328	6.51802	6.05755	7.25327	8.35866	4.13471	6.43425	7.05793	6.96132	6.47848	5.15726	6.41375	Metabolism; Amino acid metabolism; Tryptophan metabolism	1		Methane metabolism	45.3775	47.8505	1
Metabolism	Amino acid metabolism	Tyrosine metabolism	map00350	19.8105	20.6115	19.6002	20.4515	18.6077	19.2742	19.7259	21.8117	19.5692	20.0905	20.695	20.5416	Metabolism; Amino acid metabolism; Tyrosine metabolism	1		Nitrogen metabolism	65.6986	72.0401	1
Metabolism	Amino acid metabolism	Valine	map00290	142.667	152.996	152.43	136.957	121.479	138.185	140.786	157.199	148.647	150.95	156.323	153.28	Metabolism; Amino acid metabolism; Valine; leucine and isoleucine biosynthesis	1		Oxidative phosphorylation	39.62	40.63	1
Metabolism	Amino acid metabolism	Valine	map00280	48.364	67.2359	63.0589	62.9615	68.3861	45.3067	59.2189	63.9225	54.7535	61.279	56.1083	59.0158	Metabolism; Amino acid metabolism; Valine; leucine and isoleucine degradation	1		Photosynthesis	171.222	191.792	2
Metabolism	Biosynthesis of other secondary metabolites	Acarbose and validamycin biosynthesis	map00525	65.674	77.6488	75.6303	73.3719	74.5634	54.2963	70.1974	75.5153	70.8761	71.4531	78.4644	74.0772	Metabolism; Biosynthesis of other secondary metabolites; Acarbose and validamycin biosynthesis	1		Sulfur metabolism	23.1371	24.3309	1
Metabolism	Biosynthesis of other secondary metabolites	Aflatoxin biosynthesis	map00254	0.0384713	0	0	0	0	0	0.00641188	0	0	0	0	0	Metabolism; Biosynthesis of other secondary metabolites; Aflatoxin biosynthesis	1		Global and overview maps	542.096	567.844	8
Metabolism	Biosynthesis of other secondary metabolites	Benzoxazinoid biosynthesis	map00402	0	0.019584	0	0.0904309	0	0	0.0183358	0	0.0101056	0.0569085	0.0401635	0.0267944	Metabolism; Biosynthesis of other secondary metabolites; Benzoxazinoid biosynthesis	1		2	70.6034	75.5546	1
Metabolism	Biosynthesis of other secondary metabolites	Betalain biosynthesis	map00965	2.03106	1.70571	2.55504	2.50774	1.52684	2.87724	2.2006	3.6502	2.22108	3.63085	1.62003	2.78054	Metabolism; Biosynthesis of other secondary metabolites; Betalain biosynthesis	1		Biosynthesis of amino acids	154.721	163.34	1
Metabolism	Biosynthesis of other secondary metabolites	Biosynthesis of various secondary metabolites	map00999	58.9107	60.9813	60.9079	72.7994	73.8538	43.6043	61.8429	55.327	78.681	57.5654	54.4809	61.5135	Metabolism; Biosynthesis of other secondary metabolites; Biosynthesis of various secondary metabolites; part 1	1		Biosynthesis of secondary metabolites	67.6688	70.8707	1
Metabolism	Biosynthesis of other secondary metabolites	Caffeine metabolism	map00232	0.410353	0.141048	0.0455366	0.518475	0.311905	0.0721996	0.249919	0.135128	0.605684	0.213691	0.0520761	0.251645	Metabolism; Biosynthesis of other secondary metabolites; Caffeine metabolism	1		Carbon metabolism	77.4761	81.089	1
Metabolism	Biosynthesis of other secondary metabolites	Carbapenem biosynthesis	map00332	23.2129	21.2015	18.3825	20.2295	17.7514	16.9622	19.6233	22.9378	20.3155	21.7609	20.848	21.4656	Metabolism; Biosynthesis of other secondary metabolites; Carbapenem biosynthesis	1		Degradation of aromatic compounds	6.53463	6.45712	1
Metabolism	Biosynthesis of other secondary metabolites	Clavulanic acid biosynthesis	map00331	0	0	0	0	0	0.408256	0.0680427	0.0653686	0	0	0	0.0163421	Metabolism; Biosynthesis of other secondary metabolites; Clavulanic acid biosynthesis	1		Fatty acid metabolism	60.402	61.9707	1
Metabolism	Biosynthesis of other secondary metabolites	Flavone and flavonol biosynthesis	map00944	10.7163	12.1519	10.981	11.3558	7.00051	6.87633	9.84698	11.8434	7.6286	10.7728	10.819	10.266	Metabolism; Biosynthesis of other secondary metabolites; Flavone and flavonol biosynthesis	1		Metabolic pathways	64.5885	66.8444	1
Metabolism	Biosynthesis of other secondary metabolites	Flavonoid biosynthesis	map00941	4.86483	7.24738	6.14425	7.41292	6.14635	5.25557	6.17855	5.98157	5.35257	6.36117	9.00074	6.67401	Metabolism; Biosynthesis of other secondary metabolites; Flavonoid biosynthesis	1		Microbial metabolism in diverse environments	40.102	41.7173	1
Metabolism	Biosynthesis of other secondary metabolites	Glucosinolate biosynthesis	map00966	8.59851	8.00219	9.73466	8.09034	7.17192	8.46901	8.34444	10.2304	9.39335	9.25225	10.1083	9.74606	Metabolism; Biosynthesis of other secondary metabolites; Glucosinolate biosynthesis	1		Glycan biosynthesis and metabolism	777.744	776.289	16
Metabolism	Biosynthesis of other secondary metabolites	Indole alkaloid biosynthesis	map00901	0.021389	0.0233289	0.147289	0.0558498	0.0775164	0.0824059	0.0679632	0.0859739	0.134146	0.117016	0.0875952	0.106183	Metabolism; Biosynthesis of other secondary metabolites; Indole alkaloid biosynthesis	1		Glycosaminoglycan biosynthesis	0.446342	0.175923	3
Metabolism	Biosynthesis of other secondary metabolites	Isoquinoline alkaloid biosynthesis	map00950	10.2543	10.7841	10.6105	10.1423	9.78143	11.1082	10.4468	11.7215	9.9	10.2779	10.9349	10.7086	Metabolism; Biosynthesis of other secondary metabolites; Isoquinoline alkaloid biosynthesis	1		Glycosaminoglycan degradation	93.714	89.529	1
Metabolism	Biosynthesis of other secondary metabolites	Monobactam biosynthesis	map00261	69.0277	76.8014	73.5792	71.4355	69.5778	58.4843	69.8176	82.4343	63.4271	82.6094	73.0572	75.382	Metabolism; Biosynthesis of other secondary metabolites; Monobactam biosynthesis	1		Glycosphingolipid biosynthesis	124.87	119.401	3
Metabolism	Biosynthesis of other secondary metabolites	Neomycin	map00524	10.3939	12.1592	11.7045	10.5253	10.9064	9.18163	10.8118	12.0091	9.91012	11.0175	11.4617	11.0996	Metabolism; Biosynthesis of other secondary metabolites; Neomycin; kanamycin and gentamicin biosynthesis	1		Glycosylphosphatidylinositol (GPI)	0.386656	0.368504	1
Metabolism	Biosynthesis of other secondary metabolites	Novobiocin biosynthesis	map00401	67.4417	65.505	63.2211	60.1685	52.823	58.6271	61.2977	67.826	60.4487	61.2311	64.8736	63.5948	Metabolism; Biosynthesis of other secondary metabolites; Novobiocin biosynthesis	1		Lipoarabinomannan (LAM) biosynthesis	1.27642	1.08051	1
Metabolism	Biosynthesis of other secondary metabolites	Penicillin and cephalosporin biosynthesis	map00311	10.1721	4.89337	5.68677	5.331	5.71395	5.31001	6.18453	6.76445	10.4265	6.22726	5.49357	7.22795	Metabolism; Biosynthesis of other secondary metabolites; Penicillin and cephalosporin biosynthesis	1		Lipopolysaccharide biosynthesis	105.027	102.897	1
Metabolism	Biosynthesis of other secondary metabolites	Phenazine biosynthesis	map00405	25.2072	24.1644	20.5244	25.5186	21.3042	23.9562	23.4458	21.672	25.58	21.4005	24.6077	23.3151	Metabolism; Biosynthesis of other secondary metabolites; Phenazine biosynthesis	1		Mannose type O	2.35794	1.69236	1
Metabolism	Biosynthesis of other secondary metabolites	Phenylpropanoid biosynthesis	map00940	61.4054	73.1882	61.6077	59.0539	49.5904	42.2715	57.8529	70.8005	50.6988	66.4695	68.8881	64.2142	Metabolism; Biosynthesis of other secondary metabolites; Phenylpropanoid biosynthesis	1		N	14.2468	14.3026	1
Metabolism	Biosynthesis of other secondary metabolites	Prodigiosin biosynthesis	map00333	16.3397	18.9996	16.1195	18.3492	17.8203	14.4284	17.0095	19.4311	16.9096	17.4049	18.5925	18.0845	Metabolism; Biosynthesis of other secondary metabolites; Prodigiosin biosynthesis	1		Other glycan degradation	220.881	228.138	1
Metabolism	Biosynthesis of other secondary metabolites	Staurosporine biosynthesis	map00404	0.391594	0.504942	0.436027	0.493283	0.242296	0.241913	0.385009	0.423007	1.1297	0.384847	0.368662	0.576554	Metabolism; Biosynthesis of other secondary metabolites; Staurosporine biosynthesis	1		Other types of O	1.25137	1.00686	1
Metabolism	Biosynthesis of other secondary metabolites	Stilbenoid	map00945	8.50651	12.6829	10.7158	12.9726	10.7561	9.19724	10.8052	10.4677	9.34755	11.1257	15.7513	11.6731	Metabolism; Biosynthesis of other secondary metabolites; Stilbenoid; diarylheptanoid and gingerol biosynthesis	1		Peptidoglycan biosynthesis	201.62	207.011	1
Metabolism	Biosynthesis of other secondary metabolites	Streptomycin biosynthesis	map00521	190.548	229.626	215.222	208.436	214.623	163.193	203.608	222.148	202.512	210.507	219.458	213.656	Metabolism; Biosynthesis of other secondary metabolites; Streptomycin biosynthesis	1		Various types of N	11.6657	10.6852	1
Metabolism	Biosynthesis of other secondary metabolites	Tropane	map00960	44.278	46.3579	44.2682	41.4923	39.8926	41.9281	43.0362	46.6249	43.1225	43.0779	46.6293	44.8636	Metabolism; Biosynthesis of other secondary metabolites; Tropane; piperidine and pyridine alkaloid biosynthesis	1		Lipid metabolism	399.557	396.055	16
Metabolism	Carbohydrate metabolism	Amino sugar and nucleotide sugar metabolism	map00520	102.828	121.448	113.815	116.145	112.285	88.9207	109.24	118.546	112.005	112.2	111.548	113.575	Metabolism; Carbohydrate metabolism; Amino sugar and nucleotide sugar metabolism	1		alpha	3.21664	1.97177	1
Metabolism	Carbohydrate metabolism	Ascorbate and aldarate metabolism	map00053	21.0929	24.6706	23.9634	22.5555	20.3042	17.2645	21.6419	23.8886	22.3406	22.5925	24.5857	23.3519	Metabolism; Carbohydrate metabolism; Ascorbate and aldarate metabolism	1		Arachidonic acid metabolism	10.02	9.53645	1
Metabolism	Carbohydrate metabolism	Butanoate metabolism	map00650	61.2762	72.8823	66.5458	70.5308	74.607	53.9546	66.6328	73.4953	66.2476	69.3898	63.8176	68.2376	Metabolism; Carbohydrate metabolism; Butanoate metabolism	1		Biosynthesis of unsaturated fatty acids	9.4314	9.47722	1
Metabolism	Carbohydrate metabolism	C5	map00660	51.9352	41.6473	45.0761	41.5702	37.3327	47.8431	44.2341	51.0459	48.5381	46.712	45.6744	47.9926	Metabolism; Carbohydrate metabolism; C5; Branched dibasic acid metabolism	1		Ether lipid metabolism	4.83294	3.85688	1
Metabolism	Carbohydrate metabolism	Citrate cycle (TCA cycle)	map00020	118.756	134.691	121.403	124.846	125.079	92.484	119.543	134.915	115.43	130.878	117.823	124.762	Metabolism; Carbohydrate metabolism; Citrate cycle (TCA cycle)	1		Fatty acid biosynthesis	117.119	120.376	1
Metabolism	Carbohydrate metabolism	Fructose and mannose metabolism	map00051	98.4359	104.2	103.963	95.217	90.6039	78.3209	95.1234	106.125	85.555	100.908	100.353	98.2352	Metabolism; Carbohydrate metabolism; Fructose and mannose metabolism	1		Fatty acid degradation	36.41	37.9972	1
Metabolism	Carbohydrate metabolism	Galactose metabolism	map00052	108.91	125.935	117.372	116.454	105.795	92.1127	111.096	127.715	104.141	119.359	119.837	117.763	Metabolism; Carbohydrate metabolism; Galactose metabolism	1		Fatty acid elongation	0.0369392	0.0121411	1
Metabolism	Carbohydrate metabolism	Glycolysis / Gluconeogenesis	map00010	107.93	122.587	115.514	123.001	117.937	94.3289	113.55	127.593	109.916	122.069	115.231	118.702	Metabolism; Carbohydrate metabolism; Glycolysis / Gluconeogenesis	1		Glycerolipid metabolism	36.3382	36.2158	1
Metabolism	Carbohydrate metabolism	Glyoxylate and dicarboxylate metabolism	map00630	71.8516	84.6504	78.2523	77.9319	77.9194	58.5864	74.8653	84.2504	72.855	81.0824	79.257	79.3612	Metabolism; Carbohydrate metabolism; Glyoxylate and dicarboxylate metabolism	1		Glycerophospholipid metabolism	41.1319	40.0764	1
Metabolism	Carbohydrate metabolism	Inositol phosphate metabolism	map00562	21.8307	23.6182	23.0651	24.771	22.5511	18.328	22.3607	24.6336	19.955	24.3129	23.1083	23.0025	Metabolism; Carbohydrate metabolism; Inositol phosphate metabolism	1		Linoleic acid metabolism	2.71182	1.57253	1
Metabolism	Carbohydrate metabolism	Pentose and glucuronate interconversions	map00040	66.7986	76.7714	66.1783	76.233	56.9308	47.6115	65.0873	73.4771	61.3717	69.1076	73.375	69.3328	Metabolism; Carbohydrate metabolism; Pentose and glucuronate interconversions	1		Primary bile acid biosynthesis	8.87652	8.396	1
Metabolism	Carbohydrate metabolism	Pentose phosphate pathway	map00030	88.1742	91.3749	87.2502	92.1107	93.7438	66.8612	86.5858	96.7668	87.3119	90.6445	84.8157	89.8847	Metabolism; Carbohydrate metabolism; Pentose phosphate pathway	1		Secondary bile acid biosynthesis	12.2906	11.6252	1
Metabolism	Carbohydrate metabolism	Propanoate metabolism	map00640	50.3382	64.0911	59.0578	63.5623	63.5445	45.5118	57.6843	62.7506	55.4159	60.4246	59.0118	59.4007	Metabolism; Carbohydrate metabolism; Propanoate metabolism	1		Sphingolipid metabolism	70.5196	74.8919	1
Metabolism	Carbohydrate metabolism	Pyruvate metabolism	map00620	104.464	125.97	115.204	121.379	118.408	86.8653	112.048	126.064	110.463	121.102	117.164	118.698	Metabolism; Carbohydrate metabolism; Pyruvate metabolism	1		Steroid biosynthesis	0.919546	1.03008	1
Metabolism	Carbohydrate metabolism	Starch and sucrose metabolism	map00500	120.397	133.147	124.62	125.728	117.13	105.79	121.135	143.037	116.756	137.02	121.932	129.686	Metabolism; Carbohydrate metabolism; Starch and sucrose metabolism	1		Steroid hormone biosynthesis	3.31183	3.24618	1
Metabolism	Chemical structure transformation maps	Biosynthesis of terpenoids and steroids	map01062	3.71503	1.27676	3.5127	2.82947	4.83863	2.0277	3.03338	2.14692	3.40174	1.68802	10.8665	4.5258	Metabolism; Chemical structure transformation maps; Biosynthesis of terpenoids and steroids	1		Synthesis and degradation of ketone bodies	42.3904	35.7733	1
Metabolism	Energy metabolism	Carbon fixation in photosynthetic organisms	map00710	142.515	161.057	150.233	161.794	156.451	117.141	148.198	165.773	146.074	160.636	153.579	156.515	Metabolism; Energy metabolism; Carbon fixation in photosynthetic organisms	1		Metabolism of cofactors and vitamins	909.729	924.902	12
Metabolism	Energy metabolism	Carbon fixation pathways in prokaryotes	map00720	95.3355	115.48	105.653	110.641	109.518	81.2535	102.98	115.23	102.135	111.923	104.74	108.507	Metabolism; Energy metabolism; Carbon fixation pathways in prokaryotes	1		Biotin metabolism	104.676	105.64	1
Metabolism	Energy metabolism	Methane metabolism	map00680	45.66	47.4124	44.6032	49.1583	46.0932	39.3381	45.3775	51.4416	46.1958	48.984	44.7805	47.8505	Metabolism; Energy metabolism; Methane metabolism	1		Folate biosynthesis	83.3296	81.9668	1
Metabolism	Energy metabolism	Nitrogen metabolism	map00910	63.2547	76.0862	69.981	65.2931	66.18	53.3966	65.6986	76.0586	65.9774	73.6153	72.509	72.0401	Metabolism; Energy metabolism; Nitrogen metabolism	1		Lipoic acid metabolism	83.3911	80.4642	1
Metabolism	Energy metabolism	Oxidative phosphorylation	map00190	38.6024	44.3428	40.0203	40.4225	45.2998	29.0321	39.62	42.903	38.4931	41.47	39.654	40.63	Metabolism; Energy metabolism; Oxidative phosphorylation	1		Nicotinate and nicotinamide metabolism	58.4156	60.0837	1
Metabolism	Energy metabolism	Photosynthesis	map00195	45.145	48.078	41.9054	44.1063	54.1557	32.1884	44.2631	47.6495	45.797	46.0878	40.6706	45.0512	Metabolism; Energy metabolism; Photosynthesis	1		One carbon pool by folate	145.832	149.511	1
Metabolism	Energy metabolism	Photosynthesis	map00196	78.5381	206.966	185.22	101.291	55.6695	134.067	126.959	138.824	98.3237	137.879	211.935	146.741	Metabolism; Energy metabolism; Photosynthesis; antenna proteins	1		Pantothenate and CoA biosynthesis	141.817	149.09	1
Metabolism	Energy metabolism	Sulfur metabolism	map00920	23.757	23.8348	23.724	22.4381	23.3381	21.7307	23.1371	25.3649	24.0452	25.5876	22.3261	24.3309	Metabolism; Energy metabolism; Sulfur metabolism	1		Porphyrin and chlorophyll metabolism	43.3153	43.7771	1
Metabolism	Global and overview maps	2	map01210	73.406	76.0285	70.3717	70.573	71.3717	61.8698	70.6034	80.3276	74.6304	76.2787	70.9816	75.5546	Metabolism; Global and overview maps; 2; Oxocarboxylic acid metabolism	1		Retinol metabolism	5.37491	5.19895	1
Metabolism	Global and overview maps	Biosynthesis of amino acids	map01230	163.926	164.567	152.953	156.832	157.828	132.22	154.721	173.793	158.754	164.116	156.696	163.34	Metabolism; Global and overview maps; Biosynthesis of amino acids	1		Riboflavin metabolism	46.0497	49.5988	1
Metabolism	Global and overview maps	Biosynthesis of secondary metabolites	map01110	69.6997	73.481	68.4433	69.2953	68.6115	56.482	67.6688	75.1947	67.406	71.2201	69.662	70.8707	Metabolism; Global and overview maps; Biosynthesis of secondary metabolites	1		Thiamine metabolism	105.924	105.075	1
Metabolism	Global and overview maps	Carbon metabolism	map01200	74.8298	85.0633	78.978	83.017	81.6161	61.3523	77.4761	86.6039	76.6513	82.9781	78.1228	81.089	Metabolism; Global and overview maps; Carbon metabolism	1		Ubiquinone and other terpenoid	23.2425	23.5674	1
Metabolism	Global and overview maps	Degradation of aromatic compounds	map01220	6.95859	6.41687	6.10996	6.88215	6.50055	6.33964	6.53463	6.74301	6.91623	6.37274	5.79649	6.45712	Metabolism; Global and overview maps; Degradation of aromatic compounds	1		Vitamin B6 metabolism	68.3605	70.9284	1
Metabolism	Global and overview maps	Fatty acid metabolism	map01212	54.5528	68.5842	62.4284	65.6442	67.583	43.6195	60.402	63.614	62.0454	60.7381	61.4851	61.9707	Metabolism; Global and overview maps; Fatty acid metabolism	1		Metabolism of other amino acids	780.984	819.584	9
Metabolism	Global and overview maps	Metabolic pathways	map01100	64.6982	70.1169	65.6402	66.8399	65.6721	54.5637	64.5885	70.2134	63.5461	67.2632	66.355	66.8444	Metabolism; Global and overview maps; Metabolic pathways	1		beta	28.1221	29.8066	1
Metabolism	Global and overview maps	Microbial metabolism in diverse environments	map01120	40.3228	42.8034	40.3111	42.1715	41.5084	33.495	40.102	44.5434	39.9212	42.9151	39.4896	41.7173	Metabolism; Global and overview maps; Microbial metabolism in diverse environments	1		Cyanoamino acid metabolism	74.6425	81.6849	1
Metabolism	Glycan biosynthesis and metabolism	Glycosaminoglycan biosynthesis	map00532	0.708744	0.16953	0.710169	0.0556561	0.428939	0.269171	0.390368	0.161289	0.188336	0.142685	0.210429	0.175685	Metabolism; Glycan biosynthesis and metabolism; Glycosaminoglycan biosynthesis; chondroitin sulfate / dermatan sulfate	1		D	466.599	482.338	3
Metabolism	Glycan biosynthesis and metabolism	Glycosaminoglycan biosynthesis	map00534	0	0	0.0450875	0.00816745	0	0.0269627	0.0133696	0.000953273	0	0	0	0.000238318	Metabolism; Glycan biosynthesis and metabolism; Glycosaminoglycan biosynthesis; heparan sulfate / heparin	1		Glutathione metabolism	28.9739	29.9251	1
Metabolism	Glycan biosynthesis and metabolism	Glycosaminoglycan biosynthesis	map00533	0.00485186	0	0.250775	0	0	0	0.0426044	0	0	0	0	0	Metabolism; Glycan biosynthesis and metabolism; Glycosaminoglycan biosynthesis; keratan sulfate	1		Phosphonate and phosphinate metabolism	17.4739	18.24	1
Metabolism	Glycan biosynthesis and metabolism	Glycosaminoglycan degradation	map00531	99.711	101.382	100.269	97.6515	88.4987	74.7721	93.714	103.096	78.2542	93.0574	83.7089	89.529	Metabolism; Glycan biosynthesis and metabolism; Glycosaminoglycan degradation	1		Selenocompound metabolism	101.348	111.517	1
Metabolism	Glycan biosynthesis and metabolism	Glycosphingolipid biosynthesis	map00604	38.1254	47.2888	43.2984	48.4506	47.6134	22.3478	41.1874	44.928	31.7503	39.716	33.8894	37.5709	Metabolism; Glycan biosynthesis and metabolism; Glycosphingolipid biosynthesis; ganglio series	1		Taurine and hypotaurine metabolism	63.8256	66.0738	1
Metabolism	Glycan biosynthesis and metabolism	Glycosphingolipid biosynthesis	map00603	82.6901	94.8707	87.1071	97.6658	89.8972	45.2141	82.9075	96.9611	68.4644	85.7387	73.0359	81.0501	Metabolism; Glycan biosynthesis and metabolism; Glycosphingolipid biosynthesis; globo and isoglobo series	1		Metabolism of terpenoids and polyketides	283.59	294.439	20
Metabolism	Glycan biosynthesis and metabolism	Glycosphingolipid biosynthesis	map00601	0.677567	0.835358	1.03606	1.01068	0.932059	0.159874	0.775267	1.05648	0.437366	1.0348	0.591724	0.780094	Metabolism; Glycan biosynthesis and metabolism; Glycosphingolipid biosynthesis; lacto and neolacto series	1		Biosynthesis of 12	0.127305	0.124973	1
Metabolism	Glycan biosynthesis and metabolism	Glycosylphosphatidylinositol (GPI)	map00563	0.174056	0.551396	0.602777	0.421034	0.232122	0.338552	0.386656	0.214275	0.683772	0.271758	0.304212	0.368504	Metabolism; Glycan biosynthesis and metabolism; Glycosylphosphatidylinositol (GPI); anchor biosynthesis	1		Biosynthesis of ansamycins	25.1719	27.0448	1
Metabolism	Glycan biosynthesis and metabolism	Lipoarabinomannan (LAM) biosynthesis	map00571	1.25739	1.49621	1.30103	1.72104	1.09089	0.791976	1.27642	1.15086	1.17657	1.0849	0.909691	1.08051	Metabolism; Glycan biosynthesis and metabolism; Lipoarabinomannan (LAM) biosynthesis	1		Biosynthesis of enediyne antibiotics	1.06919	1.10441	1
Metabolism	Glycan biosynthesis and metabolism	Lipopolysaccharide biosynthesis	map00540	106.4	107.556	107.841	97.7746	95.4427	115.148	105.027	105.228	92.3193	102.935	111.107	102.897	Metabolism; Glycan biosynthesis and metabolism; Lipopolysaccharide biosynthesis	1		Biosynthesis of siderophore group nonribosomal peptides	3.70055	4.09363	1
Metabolism	Glycan biosynthesis and metabolism	Mannose type O	map00515	3.49605	1.88188	1.6698	2.87491	3.06324	1.16176	2.35794	1.80495	2.10865	1.71693	1.13891	1.69236	Metabolism; Glycan biosynthesis and metabolism; Mannose type O; glycan biosynthesis	1		Biosynthesis of type II polyketide backbone	0.946263	1.51198	1
Metabolism	Glycan biosynthesis and metabolism	N	map00510	11.4194	16.1483	14.1745	16.1975	17.6537	9.88728	14.2468	14.3135	14.807	14.2573	13.8326	14.3026	Metabolism; Glycan biosynthesis and metabolism; N; Glycan biosynthesis	1		Biosynthesis of type II polyketide products	0.0881591	0.15839	1
Metabolism	Glycan biosynthesis and metabolism	Other glycan degradation	map00511	214.619	272.64	236.384	247.842	209.411	144.393	220.881	257.253	179.334	237.308	238.657	228.138	Metabolism; Glycan biosynthesis and metabolism; Other glycan degradation	1		Biosynthesis of vancomycin group antibiotics	23.6697	26.8281	1
Metabolism	Glycan biosynthesis and metabolism	Other types of O	map00514	2.16691	0.725343	0.830776	1.32471	1.93851	0.521971	1.25137	0.998122	1.57623	0.939819	0.513283	1.00686	Metabolism; Glycan biosynthesis and metabolism; Other types of O; glycan biosynthesis	1		Brassinosteroid biosynthesis	0	0.019627	1
Metabolism	Glycan biosynthesis and metabolism	Peptidoglycan biosynthesis	map00550	192.293	210.825	191.484	228.121	215.667	171.33	201.62	219.511	195.128	214.252	199.155	207.011	Metabolism; Glycan biosynthesis and metabolism; Peptidoglycan biosynthesis	1		Carotenoid biosynthesis	3.12734	2.67673	1
Metabolism	Glycan biosynthesis and metabolism	Various types of N	map00513	10.896	13.2218	12.3363	13.8302	13.3534	6.3564	11.6657	12.6532	9.36506	11.25	9.47257	10.6852	Metabolism; Glycan biosynthesis and metabolism; Various types of N; glycan biosynthesis	1		Diterpenoid biosynthesis	0.00103854	0	1
Metabolism	Lipid metabolism	alpha	map00592	3.24262	3.3984	2.32476	2.39114	6.03388	1.90905	3.21664	2.5642	1.72127	2.50621	1.09539	1.97177	Metabolism; Lipid metabolism; alpha; Linolenic acid metabolism	1		Geraniol degradation	4.47126	3.55763	1
Metabolism	Lipid metabolism	Arachidonic acid metabolism	map00590	10.299	9.6176	9.00353	11.8521	12.1759	7.17178	10.02	8.56508	10.2863	9.10351	10.1909	9.53645	Metabolism; Lipid metabolism; Arachidonic acid metabolism	1		Insect hormone biosynthesis	5.89313	6.80959	1
Metabolism	Lipid metabolism	Biosynthesis of unsaturated fatty acids	map01040	10.2422	9.92295	9.20669	10.0568	11.6005	5.55929	9.4314	11.2796	8.52431	10.1792	7.92575	9.47722	Metabolism; Lipid metabolism; Biosynthesis of unsaturated fatty acids	1		Limonene and pinene degradation	15.2169	15.4621	1
Metabolism	Lipid metabolism	Ether lipid metabolism	map00565	4.54483	4.72758	3.2995	5.30233	8.08492	3.03846	4.83294	4.05494	4.67573	3.99733	2.69951	3.85688	Metabolism; Lipid metabolism; Ether lipid metabolism	1		Nonribosomal peptide structures	2.42822	2.28935	1
Metabolism	Lipid metabolism	Fatty acid biosynthesis	map00061	110.168	131.318	118.955	127.536	128.807	85.9313	117.119	121.905	122.291	116.506	120.802	120.376	Metabolism; Lipid metabolism; Fatty acid biosynthesis	1		Polyketide sugar unit biosynthesis	44.6238	46.7839	1
Metabolism	Lipid metabolism	Fatty acid degradation	map00071	34.8283	40.7282	37.7722	40.9146	38.8693	25.3477	36.41	40.2099	36.471	38.5253	36.7826	37.9972	Metabolism; Lipid metabolism; Fatty acid degradation	1		Sesquiterpenoid and triterpenoid biosynthesis	0.214764	0.160118	1
Metabolism	Lipid metabolism	Fatty acid elongation	map00062	0.0229337	0.0378925	0.14169	0	0	0.0191194	0.0369392	0	0.00542004	0	0.0431445	0.0121411	Metabolism; Lipid metabolism; Fatty acid elongation	1		Terpenoid backbone biosynthesis	99.2663	101.08	1
Metabolism	Lipid metabolism	Glycerolipid metabolism	map00561	38.9399	37.8982	35.861	37.163	38.0877	30.0795	36.3382	40.2915	34.8418	36.939	32.7908	36.2158	Metabolism; Lipid metabolism; Glycerolipid metabolism	1		Tetracycline biosynthesis	0.343009	0.555101	1
Metabolism	Lipid metabolism	Glycerophospholipid metabolism	map00564	44.0101	42.543	38.7997	44.5844	44.7831	32.0711	41.1319	41.3914	41.2083	40.317	37.389	40.0764	Metabolism; Lipid metabolism; Glycerophospholipid metabolism	1		Type I polyketide structures	0.600672	0.575779	1
Metabolism	Lipid metabolism	Linoleic acid metabolism	map00591	2.66724	3.01873	1.93124	1.81817	5.19451	1.64103	2.71182	2.06057	1.22364	2.04841	0.957504	1.57253	Metabolism; Lipid metabolism; Linoleic acid metabolism	1		Zeatin biosynthesis	52.63	53.6032	1
Metabolism	Lipid metabolism	Primary bile acid biosynthesis	map00120	9.44762	9.21808	8.31114	9.82136	8.90344	7.55745	8.87652	8.29089	9.37165	8.84301	7.07846	8.396	Metabolism; Lipid metabolism; Primary bile acid biosynthesis	1		Nucleotide metabolism	226.437	233.466	2
Metabolism	Lipid metabolism	Secondary bile acid biosynthesis	map00121	13.0813	12.7635	11.5077	13.5988	12.3278	10.4642	12.2906	11.4797	12.9761	12.2442	9.80094	11.6252	Metabolism; Lipid metabolism; Secondary bile acid biosynthesis	1		Purine metabolism	91.9493	95.3659	1
Metabolism	Lipid metabolism	Sphingolipid metabolism	map00600	68.7968	87.6196	77.4304	79.0777	62.9065	47.2866	70.5196	83.9237	59.4475	76.379	79.8175	74.8919	Metabolism; Lipid metabolism; Sphingolipid metabolism	1		Pyrimidine metabolism	134.487	138.1	1
Metabolism	Lipid metabolism	Steroid biosynthesis	map00100	0.651008	0.9209	1.27653	0.826325	0.505012	1.3375	0.919546	0.930018	0.8106	1.03987	1.33983	1.03008	Metabolism; Lipid metabolism; Steroid biosynthesis	1		Xenobiotics biodegradation and metabolism	282.391	282.619	21
Metabolism	Lipid metabolism	Steroid hormone biosynthesis	map00140	2.21693	3.62986	3.90837	3.95114	3.97802	2.18667	3.31183	3.96872	2.09965	3.8011	3.11526	3.24618	Metabolism; Lipid metabolism; Steroid hormone biosynthesis	1		Aminobenzoate degradation	8.89849	8.12747	1
Metabolism	Lipid metabolism	Synthesis and degradation of ketone bodies	map00072	28.2112	34.1008	34.2444	50.1155	83.8748	23.7957	42.3904	38.0003	47.2196	37.184	20.6891	35.7733	Metabolism; Lipid metabolism; Synthesis and degradation of ketone bodies	1		Atrazine degradation	0.963418	0.912983	1
Metabolism	Metabolism of cofactors and vitamins	Biotin metabolism	map00780	103.659	113.994	105.771	111.225	121.311	72.0996	104.676	109.78	107.955	100.005	104.822	105.64	Metabolism; Metabolism of cofactors and vitamins; Biotin metabolism	1		Benzoate degradation	8.80557	8.76505	1
Metabolism	Metabolism of cofactors and vitamins	Folate biosynthesis	map00790	89.3941	86.3574	81.4482	82.1517	85.0347	75.5916	83.3296	83.3251	82.6878	80.8979	80.9563	81.9668	Metabolism; Metabolism of cofactors and vitamins; Folate biosynthesis	1		Bisphenol degradation	0.401034	0.41397	1
Metabolism	Metabolism of cofactors and vitamins	Lipoic acid metabolism	map00785	79.2449	103.682	88.0217	88.0728	91.3092	50.0165	83.3911	83.9359	68.5593	77.3589	92.0025	80.4642	Metabolism; Metabolism of cofactors and vitamins; Lipoic acid metabolism	1		Caprolactam degradation	17.9142	17.8073	1
Metabolism	Metabolism of cofactors and vitamins	Nicotinate and nicotinamide metabolism	map00760	61.4657	64.7746	57.7435	60.4264	60.3372	45.746	58.4156	61.9807	59.6223	60.3276	58.4043	60.0837	Metabolism; Metabolism of cofactors and vitamins; Nicotinate and nicotinamide metabolism	1		Chloroalkane and chloroalkene degradation	22.4002	24.1474	1
Metabolism	Metabolism of cofactors and vitamins	One carbon pool by folate	map00670	146.736	152.973	143.233	152.127	152.224	127.7	145.832	160.196	139.907	151.74	146.2	149.511	Metabolism; Metabolism of cofactors and vitamins; One carbon pool by folate	1		Chlorocyclohexane and chlorobenzene degradation	16.2997	17.0352	1
Metabolism	Metabolism of cofactors and vitamins	Pantothenate and CoA biosynthesis	map00770	137.38	159.779	151.721	138.997	134.882	128.143	141.817	146.162	139.812	141.991	168.396	149.09	Metabolism; Metabolism of cofactors and vitamins; Pantothenate and CoA biosynthesis	1		Dioxin degradation	6.1842	5.80732	1
Metabolism	Metabolism of cofactors and vitamins	Porphyrin and chlorophyll metabolism	map00860	51.1605	37.8588	43.7527	40.3805	34.244	52.495	43.3153	44.7435	46.7592	44.671	38.9347	43.7771	Metabolism; Metabolism of cofactors and vitamins; Porphyrin and chlorophyll metabolism	1		Drug metabolism	152.105	150.328	2
Metabolism	Metabolism of cofactors and vitamins	Retinol metabolism	map00830	5.61651	5.49613	4.79544	6.31142	6.1799	3.85004	5.37491	6.01176	4.49106	5.77597	4.51703	5.19895	Metabolism; Metabolism of cofactors and vitamins; Retinol metabolism	1		Ethylbenzene degradation	0.669509	0.558445	1
Metabolism	Metabolism of cofactors and vitamins	Riboflavin metabolism	map00740	45.8176	51.2024	51.902	45.1483	38.1634	44.0646	46.0497	46.1362	49.1746	45.8894	57.1952	49.5988	Metabolism; Metabolism of cofactors and vitamins; Riboflavin metabolism	1		Fluorobenzoate degradation	6.78922	7.25584	1
Metabolism	Metabolism of cofactors and vitamins	Thiamine metabolism	map00730	117.378	104.113	105.84	106.103	111.327	90.781	105.924	108.523	105.159	105.401	101.218	105.075	Metabolism; Metabolism of cofactors and vitamins; Thiamine metabolism	1		Furfural degradation	3.78193	3.44358	1
Metabolism	Metabolism of cofactors and vitamins	Ubiquinone and other terpenoid	map00130	26.5371	25.2304	23.4735	20.6723	17.0979	26.4437	23.2425	24.1913	22.1192	23.8959	24.0633	23.5674	Metabolism; Metabolism of cofactors and vitamins; Ubiquinone and other terpenoid; quinone biosynthesis	1		Metabolism of xenobiotics by cytochrome P450	3.69539	3.32485	1
Metabolism	Metabolism of cofactors and vitamins	Vitamin B6 metabolism	map00750	69.1865	73.293	71.8697	70.9853	71.2551	53.5735	68.3605	72.3226	67.7791	70.1502	73.4616	70.9284	Metabolism; Metabolism of cofactors and vitamins; Vitamin B6 metabolism	1		Naphthalene degradation	6.82874	7.25728	1
Metabolism	Metabolism of other amino acids	beta	map00410	27.4928	30.617	32.1878	25.8829	27.3437	25.2082	28.1221	29.2771	27.6247	28.4835	33.8411	29.8066	Metabolism; Metabolism of other amino acids; beta; Alanine metabolism	1		Nitrotoluene degradation	11.9986	12.4915	1
Metabolism	Metabolism of other amino acids	Cyanoamino acid metabolism	map00460	79.3042	90.3262	78.0243	77.585	69.2738	53.3417	74.6425	91.7793	66.9352	84.1289	83.8961	81.6849	Metabolism; Metabolism of other amino acids; Cyanoamino acid metabolism	1		Polycyclic aromatic hydrocarbon degradation	0.360382	0.356843	1
Metabolism	Metabolism of other amino acids	D	map00473	238.935	240.618	220.329	268.434	255.075	180.235	233.938	254.371	245.032	246.078	228.494	243.494	Metabolism; Metabolism of other amino acids; D; Alanine metabolism	1		Steroid degradation	3.21	3.8145	1
Metabolism	Metabolism of other amino acids	D	map00472	15.9109	3.76772	4.78731	9.19754	7.79038	4.49978	7.65893	7.2782	7.0347	6.15788	2.6448	5.77889	Metabolism; Metabolism of other amino acids; D; Arginine and D; ornithine metabolism	1		Styrene degradation	3.93549	3.79315	1
Metabolism	Metabolism of other amino acids	D	map00471	224.18	235.975	219.886	233.727	242.287	193.957	225.002	241.105	239.067	232.431	219.656	233.065	Metabolism; Metabolism of other amino acids; D; Glutamine and D; glutamate metabolism	1		Toluene degradation	1.33136	1.52534	1
Metabolism	Metabolism of other amino acids	Glutathione metabolism	map00480	29.4056	29.4643	29.9413	30.907	29.5328	24.5927	28.9739	29.5596	29.7966	29.4133	30.9307	29.9251	Metabolism; Metabolism of other amino acids; Glutathione metabolism	1		Xylene degradation	5.81799	5.45231	1
Metabolism	Metabolism of other amino acids	Phosphonate and phosphinate metabolism	map00440	16.7873	18.9004	17.5791	16.5403	21.7095	13.3269	17.4739	17.9501	20.2977	18.1166	16.5955	18.24	Metabolism; Metabolism of other amino acids; Phosphonate and phosphinate metabolism	1		Organismal Systems	318.741	324.469	87
Metabolism	Metabolism of other amino acids	Selenocompound metabolism	map00450	99.2	110.447	102.47	101.701	106.458	87.8117	101.348	121.255	102.073	117.316	105.422	111.517	Metabolism; Metabolism of other amino acids; Selenocompound metabolism	1		Aging	59.2214	59.9313	3
Metabolism	Metabolism of other amino acids	Taurine and hypotaurine metabolism	map00430	55.8814	70.171	64.4884	73.4029	70.4066	48.6033	63.8256	68.9584	61.3867	66.1877	67.7624	66.0738	Metabolism; Metabolism of other amino acids; Taurine and hypotaurine metabolism	1		Longevity regulating pathway	59.2214	59.9313	3
Metabolism	Metabolism of terpenoids and polyketides	Biosynthesis of 12	map00522	0.106471	0.273262	0.0492787	0.122483	0.166794	0.04554	0.127305	0.122357	0.178595	0.0977411	0.1012	0.124973	Metabolism; Metabolism of terpenoids and polyketides; Biosynthesis of 12; ; 14; and 16; membered macrolides	1		Circulatory system	0.761849	0.52864	3
Metabolism	Metabolism of terpenoids and polyketides	Biosynthesis of ansamycins	map01051	23.5719	27.2025	23.8523	25.9774	28.251	22.1764	25.1719	29.6601	28.5869	27.5827	22.3495	27.0448	Metabolism; Metabolism of terpenoids and polyketides; Biosynthesis of ansamycins	1		Adrenergic signaling in cardiomyocytes	0.332503	0.224624	1
Metabolism	Metabolism of terpenoids and polyketides	Biosynthesis of enediyne antibiotics	map01059	0.892355	1.16383	0.887253	1.3141	1.52991	0.627677	1.06919	1.41251	1.24969	1.09299	0.662459	1.10441	Metabolism; Metabolism of terpenoids and polyketides; Biosynthesis of enediyne antibiotics	1		Cardiac muscle contraction	0.179771	0.154247	1
Metabolism	Metabolism of terpenoids and polyketides	Biosynthesis of siderophore group nonribosomal peptides	map01053	2.76542	5.14344	4.68693	3.66422	2.90352	3.03978	3.70055	3.62142	4.2647	4.19249	4.29591	4.09363	Metabolism; Metabolism of terpenoids and polyketides; Biosynthesis of siderophore group nonribosomal peptides	1		Vascular smooth muscle contraction	0.249575	0.149769	1
Metabolism	Metabolism of terpenoids and polyketides	Biosynthesis of type II polyketide backbone	map01056	1.35219	0.726727	0.661982	1.63152	1.17837	0.126786	0.946263	0.294772	4.22374	0.67118	0.858242	1.51198	Metabolism; Metabolism of terpenoids and polyketides; Biosynthesis of type II polyketide backbone	1		Development and regeneration	0.419214	0.267796	3
Metabolism	Metabolism of terpenoids and polyketides	Biosynthesis of type II polyketide products	map01057	0.143807	0.0427613	0.0687961	0.130508	0.0895707	0.0535109	0.0881591	0.0487935	0.496447	0.0454348	0.0428839	0.15839	Metabolism; Metabolism of terpenoids and polyketides; Biosynthesis of type II polyketide products	1		Axon guidance	0.0675021	0.0354619	1
Metabolism	Metabolism of terpenoids and polyketides	Biosynthesis of vancomycin group antibiotics	map01055	20.5972	26.8623	26.0484	22.9437	25.6181	19.9484	23.6697	27.0882	26.9617	27.284	25.9785	26.8281	Metabolism; Metabolism of terpenoids and polyketides; Biosynthesis of vancomycin group antibiotics	1		Dorso	0.217366	0.149768	1
Metabolism	Metabolism of terpenoids and polyketides	Brassinosteroid biosynthesis	map00905	0	0	0	0	0	0	0	0	0	0.0785081	0	0.019627	Metabolism; Metabolism of terpenoids and polyketides; Brassinosteroid biosynthesis	1		Osteoclast differentiation	0.134346	0.0825662	1
Metabolism	Metabolism of terpenoids and polyketides	Carotenoid biosynthesis	map00906	3.3965	2.68881	2.23343	4.19681	4.56923	1.67922	3.12734	2.79042	2.87993	2.56106	2.47551	2.67673	Metabolism; Metabolism of terpenoids and polyketides; Carotenoid biosynthesis	1		Digestive system	50.3074	50.4656	10
Metabolism	Metabolism of terpenoids and polyketides	Diterpenoid biosynthesis	map00904	0	0	0.00623121	0	0	0	0.00103854	0	0	0	0	0	Metabolism; Metabolism of terpenoids and polyketides; Diterpenoid biosynthesis	1		Bile secretion	1.05141	0.807514	1
Metabolism	Metabolism of terpenoids and polyketides	Geraniol degradation	map00281	3.28101	3.87662	3.29532	5.51169	8.5636	2.29933	4.47126	4.22025	4.8169	3.79891	1.39448	3.55763	Metabolism; Metabolism of terpenoids and polyketides; Geraniol degradation	1		Carbohydrate digestion and absorption	32.5042	33.7091	1
Metabolism	Metabolism of terpenoids and polyketides	Insect hormone biosynthesis	map00981	5.82416	7.09605	6.98788	6.44959	5.74769	3.25338	5.89313	7.22353	7.55606	6.7833	5.67548	6.80959	Metabolism; Metabolism of terpenoids and polyketides; Insect hormone biosynthesis	1		Cholesterol metabolism	0.978479	0.90318	1
Metabolism	Metabolism of terpenoids and polyketides	Limonene and pinene degradation	map00903	14.6246	15.7242	14.5645	16.1827	20.585	9.6206	15.2169	16.2265	19.0556	15.2285	11.3378	15.4621	Metabolism; Metabolism of terpenoids and polyketides; Limonene and pinene degradation	1		Fat digestion and absorption	0.00156374	0.00270421	1
Metabolism	Metabolism of terpenoids and polyketides	Nonribosomal peptide structures	map01054	1.86113	3.53099	1.63232	3.33274	3.27118	0.940997	2.42822	1.70519	4.37828	1.65804	1.4159	2.28935	Metabolism; Metabolism of terpenoids and polyketides; Nonribosomal peptide structures	1		Gastric acid secretion	0.264376	0.16748	1
Metabolism	Metabolism of terpenoids and polyketides	Polyketide sugar unit biosynthesis	map00523	39.8274	49.767	45.0022	46.9199	49.8017	36.4246	44.6238	45.7508	48.0104	45.2417	48.1327	46.7839	Metabolism; Metabolism of terpenoids and polyketides; Polyketide sugar unit biosynthesis	1		Mineral absorption	6.32021	5.07796	1
Metabolism	Metabolism of terpenoids and polyketides	Sesquiterpenoid and triterpenoid biosynthesis	map00909	0.216476	0.144705	0.308051	0.346063	0.176256	0.0970316	0.214764	0.138385	0.0791815	0.11318	0.309726	0.160118	Metabolism; Metabolism of terpenoids and polyketides; Sesquiterpenoid and triterpenoid biosynthesis	1		Pancreatic secretion	0.22242	0.16925	1
Metabolism	Metabolism of terpenoids and polyketides	Terpenoid backbone biosynthesis	map00900	103.711	106.729	99.0786	100.961	102.959	82.1594	99.2663	106.942	97.1301	99.5982	100.65	101.08	Metabolism; Metabolism of terpenoids and polyketides; Terpenoid backbone biosynthesis	1		Protein digestion and absorption	8.57144	9.35039	1
Metabolism	Metabolism of terpenoids and polyketides	Tetracycline biosynthesis	map00253	0.475016	0.202431	0.191659	0.537179	0.49531	0.156461	0.343009	0.0661635	1.79509	0.225551	0.133596	0.555101	Metabolism; Metabolism of terpenoids and polyketides; Tetracycline biosynthesis	1		Salivary secretion	0.329485	0.249022	1
Metabolism	Metabolism of terpenoids and polyketides	Type I polyketide structures	map01052	0.618164	0.623518	0.373367	0.464339	0.714885	0.809758	0.600672	0.577147	0.690517	0.606217	0.429237	0.575779	Metabolism; Metabolism of terpenoids and polyketides; Type I polyketide structures	1		Vitamin digestion and absorption	0.0637388	0.0289957	1
Metabolism	Metabolism of terpenoids and polyketides	Zeatin biosynthesis	map00908	53.3624	58.7929	54.603	53.1205	54.7139	41.1872	52.63	52.93	49.7211	53.2897	58.472	53.6032	Metabolism; Metabolism of terpenoids and polyketides; Zeatin biosynthesis	1		Endocrine system	105.881	110.137	21
Metabolism	Nucleotide metabolism	Purine metabolism	map00230	88.978	96.3402	93.2052	97.5797	96.2135	79.3794	91.9493	99.7596	91.2363	96.1716	94.2961	95.3659	Metabolism; Nucleotide metabolism; Purine metabolism	1		Adipocytokine signaling pathway	21.3544	22.4378	1
Metabolism	Nucleotide metabolism	Pyrimidine metabolism	map00240	130.807	141.216	135.664	141.882	141.271	116.084	134.487	143.505	130.898	139.235	138.763	138.1	Metabolism; Nucleotide metabolism; Pyrimidine metabolism	1		Aldosterone synthesis and secretion	0.344388	0.240114	1
Metabolism	Xenobiotics biodegradation and metabolism	Aminobenzoate degradation	map00627	10.0088	6.83696	7.88966	8.53472	11.8851	8.23563	8.89849	7.93195	10.1576	8.32231	6.09805	8.12747	Metabolism; Xenobiotics biodegradation and metabolism; Aminobenzoate degradation	1		Cortisol synthesis and secretion	0.121055	0.0671649	1
Metabolism	Xenobiotics biodegradation and metabolism	Atrazine degradation	map00791	1.00548	0.743669	0.951689	0.892309	1.71359	0.47377	0.963418	0.849879	0.5721	0.704008	1.52594	0.912983	Metabolism; Xenobiotics biodegradation and metabolism; Atrazine degradation	1		Estrogen signaling pathway	6.29004	6.56118	1
Metabolism	Xenobiotics biodegradation and metabolism	Benzoate degradation	map00362	8.74993	8.18314	8.22387	9.27066	9.97892	8.42688	8.80557	9.65235	10.6005	8.89728	5.9101	8.76505	Metabolism; Xenobiotics biodegradation and metabolism; Benzoate degradation	1		Glucagon signaling pathway	18.6868	19.9877	1
Metabolism	Xenobiotics biodegradation and metabolism	Bisphenol degradation	map00363	0	0.305991	0.670137	0.293036	0.799882	0.337157	0.401034	0.419603	0	0.398015	0.838263	0.41397	Metabolism; Xenobiotics biodegradation and metabolism; Bisphenol degradation	1		GnRH signaling pathway	0.258908	0.155092	1
Metabolism	Xenobiotics biodegradation and metabolism	Caprolactam degradation	map00930	19.0337	18.9176	17.7786	19.6915	18.7964	13.2673	17.9142	17.2826	18.5641	16.7938	18.5887	17.8073	Metabolism; Xenobiotics biodegradation and metabolism; Caprolactam degradation	1		Insulin secretion	0.150568	0.0811477	1
Metabolism	Xenobiotics biodegradation and metabolism	Chloroalkane and chloroalkene degradation	map00625	20.6093	24.9258	20.5406	26.9083	26.924	14.4932	22.4002	23.1377	28.5184	21.9211	23.0124	24.1474	Metabolism; Xenobiotics biodegradation and metabolism; Chloroalkane and chloroalkene degradation	1		Insulin signaling pathway	8.7769	9.4851	1
Metabolism	Xenobiotics biodegradation and metabolism	Chlorocyclohexane and chlorobenzene degradation	map00361	14.1565	19.1846	15.1094	18.6231	20.0077	10.7173	16.2997	15.5441	19.852	15.1729	17.5718	17.0352	Metabolism; Xenobiotics biodegradation and metabolism; Chlorocyclohexane and chlorobenzene degradation	1		Melanogenesis	0.415758	0.36668	1
Metabolism	Xenobiotics biodegradation and metabolism	Dioxin degradation	map00621	5.34349	4.72328	4.81246	5.36244	8.25847	8.60506	6.1842	5.98906	7.77849	5.65408	3.80768	5.80732	Metabolism; Xenobiotics biodegradation and metabolism; Dioxin degradation	1		Ovarian steroidogenesis	0.143052	0.0802018	1
Metabolism	Xenobiotics biodegradation and metabolism	Drug metabolism	map00982	5.46768	5.25548	4.43772	6.73389	5.99404	4.82827	5.45285	5.83333	3.68133	5.58184	4.25809	4.83865	Metabolism; Xenobiotics biodegradation and metabolism; Drug metabolism; cytochrome P450	1		Oxytocin signaling pathway	0.34492	0.224656	1
Metabolism	Xenobiotics biodegradation and metabolism	Drug metabolism	map00983	147.425	153.784	147.203	152.034	162.666	116.801	146.652	151.321	138.574	145.24	146.825	145.49	Metabolism; Xenobiotics biodegradation and metabolism; Drug metabolism; other enzymes	1		Parathyroid hormone synthesis	0.170369	0.117745	1
Metabolism	Xenobiotics biodegradation and metabolism	Ethylbenzene degradation	map00642	0.850016	0.414725	0.477549	0.778116	0.996381	0.500267	0.669509	0.724	0.669959	0.668306	0.171514	0.558445	Metabolism; Xenobiotics biodegradation and metabolism; Ethylbenzene degradation	1		PPAR signaling pathway	24.215	25.6641	1
Metabolism	Xenobiotics biodegradation and metabolism	Fluorobenzoate degradation	map00364	8.71291	7.90097	5.40195	7.28466	6.64498	4.78988	6.78922	8.19042	6.87213	7.23569	6.72513	7.25584	Metabolism; Xenobiotics biodegradation and metabolism; Fluorobenzoate degradation	1		Progesterone	7.50755	7.80948	1
Metabolism	Xenobiotics biodegradation and metabolism	Furfural degradation	map00365	8.51803	1.71566	2.61785	1.9492	1.23415	6.65671	3.78193	4.22947	3.94181	3.86999	1.73307	3.44358	Metabolism; Xenobiotics biodegradation and metabolism; Furfural degradation	1		Prolactin signaling pathway	2.91995	3.26855	1
Metabolism	Xenobiotics biodegradation and metabolism	Metabolism of xenobiotics by cytochrome P450	map00980	3.89479	3.48069	3.09761	4.39686	4.24833	3.05406	3.69539	3.83384	2.84602	3.75171	2.86783	3.32485	Metabolism; Xenobiotics biodegradation and metabolism; Metabolism of xenobiotics by cytochrome P450	1		Regulation of lipolysis in adipocytes	0.225395	0.132111	1
Metabolism	Xenobiotics biodegradation and metabolism	Naphthalene degradation	map00626	7.52473	6.28436	5.50653	8.78092	7.45097	5.42495	6.82874	7.96765	6.8206	7.29946	6.9414	7.25728	Metabolism; Xenobiotics biodegradation and metabolism; Naphthalene degradation	1		Relaxin signaling pathway	0.150991	0.101561	1
Metabolism	Xenobiotics biodegradation and metabolism	Nitrotoluene degradation	map00633	15.5291	8.99932	9.07162	12.6507	14.0339	11.7072	11.9986	13.2538	14.6969	12.8301	9.18539	12.4915	Metabolism; Xenobiotics biodegradation and metabolism; Nitrotoluene degradation	1		Renin	4.47408	4.459	1
Metabolism	Xenobiotics biodegradation and metabolism	Polycyclic aromatic hydrocarbon degradation	map00624	0.290618	0.229231	0.391205	0.473753	0.295651	0.481835	0.360382	0.338291	0.310832	0.319763	0.458486	0.356843	Metabolism; Xenobiotics biodegradation and metabolism; Polycyclic aromatic hydrocarbon degradation	1		Renin secretion	0.642637	0.410547	1
Metabolism	Xenobiotics biodegradation and metabolism	Steroid degradation	map00984	3.36	4.87642	3.09437	3.0893	2.18806	2.65183	3.21	3.25794	5.36764	3.14254	3.48989	3.8145	Metabolism; Xenobiotics biodegradation and metabolism; Steroid degradation	1		Thyroid hormone signaling pathway	0.809278	0.679595	1
Metabolism	Xenobiotics biodegradation and metabolism	Styrene degradation	map00643	5.12795	2.91365	2.89846	4.83688	5.13773	2.69828	3.93549	3.62736	4.83737	3.51077	3.19709	3.79315	Metabolism; Xenobiotics biodegradation and metabolism; Styrene degradation	1		Thyroid hormone synthesis	7.87906	7.80753	1
Metabolism	Xenobiotics biodegradation and metabolism	Toluene degradation	map00623	1.75689	1.74008	1.24342	1.20288	0.942892	1.10197	1.33136	1.49236	1.45506	1.4266	1.72732	1.52534	Metabolism; Xenobiotics biodegradation and metabolism; Toluene degradation	1		Environmental adaptation	25.767	26.2323	6
Metabolism	Xenobiotics biodegradation and metabolism	Xylene degradation	map00622	5.69407	4.83653	4.41201	5.94397	7.56689	6.45449	5.81799	6.00967	6.52997	5.51701	3.7526	5.45231	Metabolism; Xenobiotics biodegradation and metabolism; Xylene degradation	1		Circadian entrainment	0.226357	0.130645	1
Organismal Systems	Aging	Longevity regulating pathway	map04211	2.48445	3.86712	4.77603	2.73988	3.10397	2.39667	3.22802	3.11242	2.81054	3.07961	3.98023	3.2457	Organismal Systems; Aging; Longevity regulating pathway	1		Circadian rhythm	0.753786	0.429201	3
Organismal Systems	Aging	Longevity regulating pathway	map04213	22.7415	26.0462	25.1751	23.7156	26.4748	18.6332	23.7977	24.1963	22.8341	23.6035	25.1849	23.9547	Organismal Systems; Aging; Longevity regulating pathway; multiple species	1		Plant	18.2039	18.6509	1
Organismal Systems	Aging	Longevity regulating pathway	map04212	28.7731	33.5418	33.2891	32.9445	32.2964	32.3287	32.1956	33.5365	29.7142	33.1602	34.5129	32.731	Organismal Systems; Aging; Longevity regulating pathway; worm	1		Thermogenesis	6.58293	7.02154	1
Organismal Systems	Circulatory system	Adrenergic signaling in cardiomyocytes	map04261	0.132757	0.00868243	1.37666	0.18084	0.023818	0.272256	0.332503	0.00540347	0.210497	0.135809	0.546788	0.224624	Organismal Systems; Circulatory system; Adrenergic signaling in cardiomyocytes	1		Excretory system	10.1691	9.15432	5
Organismal Systems	Circulatory system	Cardiac muscle contraction	map04260	0.104039	0.120208	0.201615	0.153912	0.320896	0.177955	0.179771	0.0679103	0.239271	0.0915101	0.218295	0.154247	Organismal Systems; Circulatory system; Cardiac muscle contraction	1		Aldosterone	0.16592	0.133251	1
Organismal Systems	Circulatory system	Vascular smooth muscle contraction	map04270	0.0928454	0	1.0879	0.14368	0	0.17303	0.249575	0.00147245	0.173046	0.11435	0.310206	0.149769	Organismal Systems; Circulatory system; Vascular smooth muscle contraction	1		Collecting duct acid secretion	0.220724	0.103163	1
Organismal Systems	Development and regeneration	Axon guidance	map04360	0.0283608	0.00102434	0.299793	0.0277728	0	0.0480621	0.0675021	0	0.0475414	0.0293122	0.0649942	0.0354619	Organismal Systems; Development and regeneration; Axon guidance	1		Endocrine and other factor	0.384504	0.24813	1
Organismal Systems	Development and regeneration	Dorso	map04320	0.111617	0.000371185	0.707249	0.186681	0.110245	0.188033	0.217366	0.0256425	0.276024	0.0636801	0.233724	0.149768	Organismal Systems; Development and regeneration; Dorso; ventral axis formation	1		Proximal tubule bicarbonate reclamation	8.34347	7.87	1
Organismal Systems	Development and regeneration	Osteoclast differentiation	map04380	0.0408551	0.0343422	0.359794	0.294072	0.00284948	0.0741648	0.134346	0.034677	0.103769	0.0577784	0.134041	0.0825662	Organismal Systems; Development and regeneration; Osteoclast differentiation	1		Vasopressin	1.0545	0.799775	1
Organismal Systems	Digestive system	Bile secretion	map04976	0.439643	0.870394	1.50998	1.38954	1.45024	0.648687	1.05141	0.762483	1.17755	0.719189	0.570836	0.807514	Organismal Systems; Digestive system; Bile secretion	1		Immune system	39.5472	40.0146	21
Organismal Systems	Digestive system	Carbohydrate digestion and absorption	map04973	34.2109	38.3097	36.869	30.6115	26.2796	28.7446	32.5042	36.2585	25.6224	36.9192	36.0365	33.7091	Organismal Systems; Digestive system; Carbohydrate digestion and absorption	1		Antigen processing and presentation	11.4963	12.1423	1
Organismal Systems	Digestive system	Cholesterol metabolism	map04979	1.13803	1.01607	0.495128	1.29276	1.19895	0.729932	0.978479	1.02197	0.877408	0.953761	0.759584	0.90318	Organismal Systems; Digestive system; Cholesterol metabolism	1		B cell receptor signaling pathway	0.118114	0.0556699	1
Organismal Systems	Digestive system	Fat digestion and absorption	map04975	0.00750119	0	0.00188127	0	0	0	0.00156374	0	0	0	0.0108168	0.00270421	Organismal Systems; Digestive system; Fat digestion and absorption	1		C	0.166805	0.100443	1
Organismal Systems	Digestive system	Gastric acid secretion	map04971	0.116236	0.0163017	1.06562	0.161291	0.0142852	0.212518	0.264376	0.0101453	0.177893	0.0985541	0.383328	0.16748	Organismal Systems; Digestive system; Gastric acid secretion	1		Chemokine signaling pathway	0.0790609	0.039492	1
Organismal Systems	Digestive system	Mineral absorption	map04978	11.3208	6.1336	6.15011	4.29598	4.17849	5.84226	6.32021	4.71871	6.15024	5.03719	4.40571	5.07796	Organismal Systems; Digestive system; Mineral absorption	1		Complement and coagulation cascades	0.00219978	0.00153804	1
Organismal Systems	Digestive system	Pancreatic secretion	map04972	0.118836	0.0133259	0.922413	0.0900654	0.0337116	0.156169	0.22242	0.00724471	0.152192	0.0781424	0.439421	0.16925	Organismal Systems; Digestive system; Pancreatic secretion	1		Cytosolic DNA	0.0844676	0.107194	1
Organismal Systems	Digestive system	Protein digestion and absorption	map04974	6.56043	11.471	10.8766	8.9422	7.71139	5.86704	8.57144	10.5643	6.97481	10.1217	9.74071	9.35039	Organismal Systems; Digestive system; Protein digestion and absorption	1		Fc epsilon RI signaling pathway	0.107275	0.0545738	1
Organismal Systems	Digestive system	Salivary secretion	map04970	0.150856	0.0126791	1.37654	0.173011	0.0111107	0.252713	0.329485	0.00789078	0.256507	0.136699	0.594993	0.249022	Organismal Systems; Digestive system; Salivary secretion	1		Fc gamma R	0.58587	0.604376	1
Organismal Systems	Digestive system	Vitamin digestion and absorption	map04977	0.040925	0.0194512	0.271607	0.0242657	0.0120508	0.0141327	0.0637388	0.019542	0.0143601	0.0107656	0.071315	0.0289957	Organismal Systems; Digestive system; Vitamin digestion and absorption	1		Hematopoietic cell lineage	0.0256168	0.0205907	1
Organismal Systems	Endocrine system	Adipocytokine signaling pathway	map04920	20.5161	23.482	21.9464	24.7984	22.3706	15.0128	21.3544	23.4375	21.6196	23.2026	21.4915	22.4378	Organismal Systems; Endocrine system; Adipocytokine signaling pathway	1		IL	5.75272	6.07623	1
Organismal Systems	Endocrine system	Aldosterone synthesis and secretion	map04925	0.157245	0.0223685	1.42381	0.183265	0.0111107	0.268529	0.344388	0.00925925	0.226709	0.135684	0.588805	0.240114	Organismal Systems; Endocrine system; Aldosterone synthesis and secretion	1		Intestinal immune network for IgA production	0.0177822	0.0177098	1
Organismal Systems	Endocrine system	Cortisol synthesis and secretion	map04927	0.0218981	0	0.5579	0.0583341	0	0.088197	0.121055	0	0.0905093	0.0287962	0.149354	0.0671649	Organismal Systems; Endocrine system; Cortisol synthesis and secretion	1		Leukocyte transendothelial migration	0.0460771	0.0347053	1
Organismal Systems	Endocrine system	Estrogen signaling pathway	map04915	5.06857	6.70198	7.74132	6.67835	5.6156	5.9344	6.29004	6.63079	5.99156	6.89957	6.7228	6.56118	Organismal Systems; Endocrine system; Estrogen signaling pathway	1		Natural killer cell mediated cytotoxicity	0.0610526	0.0365028	1
Organismal Systems	Endocrine system	Glucagon signaling pathway	map04922	16.7388	19.4116	19.4376	21.1141	19.4138	16.0052	18.6868	20.6351	19.5052	20.8734	18.9372	19.9877	Organismal Systems; Endocrine system; Glucagon signaling pathway	1		NOD	14.3202	14.1893	1
Organismal Systems	Endocrine system	GnRH signaling pathway	map04912	0.107047	0.0165824	1.07237	0.161512	0	0.195936	0.258908	0.00694422	0.175947	0.114612	0.322863	0.155092	Organismal Systems; Endocrine system; GnRH signaling pathway	1		Platelet activation	0.248048	0.156426	1
Organismal Systems	Endocrine system	Insulin secretion	map04911	0.0273729	0.0119221	0.671175	0.0564351	0.0327053	0.103796	0.150568	0.00552967	0.0910568	0.0418022	0.186202	0.0811477	Organismal Systems; Endocrine system; Insulin secretion	1		RIG	0.398614	0.324666	1
Organismal Systems	Endocrine system	Insulin signaling pathway	map04910	8.17223	9.1412	9.92721	9.07232	9.3089	7.03956	8.7769	9.91925	8.81541	10.1202	9.08554	9.4851	Organismal Systems; Endocrine system; Insulin signaling pathway	1		T cell receptor signaling pathway	0.0941354	0.0525224	1
Organismal Systems	Endocrine system	Melanogenesis	map04916	0.286559	0.164555	1.15244	0.393924	0.0928399	0.404233	0.415758	0.332535	0.335074	0.373876	0.425234	0.36668	Organismal Systems; Endocrine system; Melanogenesis	1		Th1 and Th2 cell differentiation	0.0499531	0.0390737	1
Organismal Systems	Endocrine system	Ovarian steroidogenesis	map04913	0.024734	0	0.637573	0.0761476	0	0.119857	0.143052	0	0.100649	0.0338057	0.186353	0.0802018	Organismal Systems; Endocrine system; Ovarian steroidogenesis	1		Th17 cell differentiation	5.43003	5.74759	1
Organismal Systems	Endocrine system	Oxytocin signaling pathway	map04921	0.169919	0.0662251	1.33031	0.220656	0.057506	0.224906	0.34492	0.066162	0.256996	0.209367	0.366101	0.224656	Organismal Systems; Endocrine system; Oxytocin signaling pathway	1		Toll	0.154839	0.0883434	1
Organismal Systems	Endocrine system	Parathyroid hormone synthesis	map04928	0.0756273	0.0384696	0.597764	0.129774	0.0271741	0.153404	0.170369	0.0527997	0.136294	0.103588	0.178301	0.117745	Organismal Systems; Endocrine system; Parathyroid hormone synthesis; secretion and action	1		Toll and Imd signaling pathway	0.307957	0.125339	1
Organismal Systems	Endocrine system	PPAR signaling pathway	map03320	22.9671	27.6796	25.3046	27.1717	24.9139	17.2529	24.215	27.3948	23.958	26.5195	24.7842	25.6641	Organismal Systems; Endocrine system; PPAR signaling pathway	1		Nervous system	24.9442	26.6219	10
Organismal Systems	Endocrine system	Progesterone	map04914	6.00482	7.93124	9.61391	7.83555	6.66271	6.99707	7.50755	7.85512	7.14798	8.18666	8.04817	7.80948	Organismal Systems; Endocrine system; Progesterone; mediated oocyte maturation	1		Cholinergic synapse	0.152003	0.076312	1
Organismal Systems	Endocrine system	Prolactin signaling pathway	map04917	2.94949	3.32055	3.53227	2.57927	2.01253	3.12561	2.91995	3.73058	2.10935	3.45902	3.77527	3.26855	Organismal Systems; Endocrine system; Prolactin signaling pathway	1		Dopaminergic synapse	0.474297	0.34061	1
Organismal Systems	Endocrine system	Regulation of lipolysis in adipocytes	map04923	0.0574724	0	1.05148	0.0979705	0	0.145443	0.225395	0.00185598	0.180449	0.0685145	0.277626	0.132111	Organismal Systems; Endocrine system; Regulation of lipolysis in adipocytes	1		GABAergic synapse	12.8304	14.1925	1
Organismal Systems	Endocrine system	Relaxin signaling pathway	map04926	0.0389611	0.0330717	0.581935	0.113988	0.000463302	0.137524	0.150991	0.0567445	0.0885157	0.119604	0.14138	0.101561	Organismal Systems; Endocrine system; Relaxin signaling pathway	1		Glutamatergic synapse	9.66088	10.6721	1
Organismal Systems	Endocrine system	Renin secretion	map04924	0.209871	0.231778	1.39366	0.607962	1.06246	0.350089	0.642637	0.208823	0.432857	0.377132	0.623377	0.410547	Organismal Systems; Endocrine system; Renin secretion	1		Long	0.710008	0.425229	2
Organismal Systems	Endocrine system	Renin	map04614	2.48588	5.38281	4.82984	4.44064	6.40943	3.29586	4.47408	4.35425	4.53557	4.50781	4.43838	4.459	Organismal Systems; Endocrine system; Renin; angiotensin system	1		Neurotrophin signaling pathway	0.175157	0.115597	1
Organismal Systems	Endocrine system	Thyroid hormone signaling pathway	map04919	0.563999	0.570042	1.14445	0.973996	1.06272	0.540465	0.809278	0.606674	0.887682	0.639469	0.584554	0.679595	Organismal Systems; Endocrine system; Thyroid hormone signaling pathway	1		Retrograde endocannabinoid signaling	0.117846	0.0794966	1
Organismal Systems	Endocrine system	Thyroid hormone synthesis	map04918	7.70384	7.00519	7.69925	9.68482	8.31205	6.86922	7.87906	6.70675	8.67876	7.13369	8.71094	7.80753	Organismal Systems; Endocrine system; Thyroid hormone synthesis	1		Serotonergic synapse	0.299511	0.23638	1
Organismal Systems	Environmental adaptation	Circadian entrainment	map04713	0.0869007	0	0.982927	0.12023	0.0191189	0.148968	0.226357	0.00162347	0.164155	0.0754832	0.28132	0.130645	Organismal Systems; Environmental adaptation; Circadian entrainment	1		Synaptic vesicle cycle	0.524082	0.483748	1
Organismal Systems	Environmental adaptation	Circadian rhythm	map04710	0.175818	0.112914	1.68065	0.0742203	0.010565	0.149968	0.367356	0.0316562	0.26674	0.12259	0.428186	0.212293	Organismal Systems; Environmental adaptation; Circadian rhythm	1		Sensory system	1.72273	1.11574	5
Organismal Systems	Environmental adaptation	Circadian rhythm	map04711	0.105871	0	1.67133	0.110044	0	0.150032	0.339547	0	0.26965	0.113326	0.363281	0.186564	Organismal Systems; Environmental adaptation; Circadian rhythm; fly	1		Inflammatory mediator regulation of TRP channels	0.259059	0.15102	1
Organismal Systems	Environmental adaptation	Circadian rhythm	map04712	0.0415966	0	0.202266	0.0137619	0	0.023676	0.0468835	0	0.0322134	0.0105126	0.0786501	0.030344	Organismal Systems; Environmental adaptation; Circadian rhythm; plant	1		Olfactory transduction	0.592572	0.381521	1
Organismal Systems	Environmental adaptation	Plant	map04626	18.6483	17.2597	20.4835	16.7799	14.373	21.6788	18.2039	20.464	16.1991	20.6386	17.3019	18.6509	Organismal Systems; Environmental adaptation; Plant; pathogen interaction	1		Phototransduction	0.674538	0.462598	2
Organismal Systems	Environmental adaptation	Thermogenesis	map04714	6.30389	7.44285	7.33922	7.34201	6.34794	4.7217	6.58293	7.21125	6.6616	7.14643	7.06689	7.02154	Organismal Systems; Environmental adaptation; Thermogenesis	1		Taste transduction	0.196561	0.120605	1
Organismal Systems	Excretory system	Aldosterone	map04960	0.0264447	0.0307225	0.63978	0.0756754	0.0269222	0.195975	0.16592	0.0142495	0.185153	0.059571	0.27403	0.133251	Organismal Systems; Excretory system; Aldosterone; regulated sodium reabsorption	1		总计	10984.7	11346.5	429
Organismal Systems	Excretory system	Collecting duct acid secretion	map04966	0.119001	0	0.973208	0.0780984	0	0.154037	0.220724	0	0.0651221	0.0314104	0.316121	0.103163	Organismal Systems; Excretory system; Collecting duct acid secretion	1
Organismal Systems	Excretory system	Endocrine and other factor	map04961	0.091144	0.0275443	1.65457	0.18651	0.0241371	0.32312	0.384504	0.0146492	0.278842	0.14656	0.552467	0.24813	Organismal Systems; Excretory system; Endocrine and other factor; regulated calcium reabsorption	1
Organismal Systems	Excretory system	Proximal tubule bicarbonate reclamation	map04964	5.98164	6.25992	8.25468	9.59803	11.0328	8.93375	8.34347	8.29735	10.1184	8.11424	4.94998	7.87	Organismal Systems; Excretory system; Proximal tubule bicarbonate reclamation	1
Organismal Systems	Excretory system	Vasopressin	map04962	0.640313	0.401619	3.1074	0.921181	0.373216	0.883255	1.0545	0.393491	0.732973	0.571178	1.50146	0.799775	Organismal Systems; Excretory system; Vasopressin; regulated water reabsorption	1
Organismal Systems	Immune system	Antigen processing and presentation	map04612	9.38309	12.6048	13.2486	12.3876	10.4578	10.896	11.4963	12.3768	11.0272	12.8404	12.3248	12.1423	Organismal Systems; Immune system; Antigen processing and presentation	1
Organismal Systems	Immune system	B cell receptor signaling pathway	map04662	0.0408673	0.00318218	0.487881	0.058917	0	0.117839	0.118114	0	0.0875615	0.0295429	0.105575	0.0556699	Organismal Systems; Immune system; B cell receptor signaling pathway	1
Organismal Systems	Immune system	Chemokine signaling pathway	map04062	0.023002	0	0.342552	0.0388332	0	0.0699782	0.0790609	0	0.0551032	0.0178384	0.0850263	0.039492	Organismal Systems; Immune system; Chemokine signaling pathway	1
Organismal Systems	Immune system	Complement and coagulation cascades	map04610	0.00434276	0	0	0	0	0.00885592	0.00219978	0	0.00405722	0.000401987	0.00169297	0.00153804	Organismal Systems; Immune system; Complement and coagulation cascades	1
Organismal Systems	Immune system	C	map04625	0.0935775	0.00152402	0.651943	0.101234	0	0.15255	0.166805	0.00260739	0.119732	0.0666333	0.2128	0.100443	Organismal Systems; Immune system; C; type lectin receptor signaling pathway	1
Organismal Systems	Immune system	Cytosolic DNA	map04623	0.167505	0.0335573	0.0552075	0.0913321	0.0366223	0.122581	0.0844676	0.0776643	0.131568	0.10712	0.112425	0.107194	Organismal Systems; Immune system; Cytosolic DNA; sensing pathway	1
Organismal Systems	Immune system	Fc epsilon RI signaling pathway	map04664	0.0323078	0	0.457115	0.047295	0	0.10693	0.107275	0	0.0870963	0.0329671	0.0982316	0.0545738	Organismal Systems; Immune system; Fc epsilon RI signaling pathway	1
Organismal Systems	Immune system	Fc gamma R	map04666	0.50864	0.423826	0.816799	0.444036	0.977356	0.344561	0.58587	0.563113	0.861084	0.432119	0.561189	0.604376	Organismal Systems; Immune system; Fc gamma R; mediated phagocytosis	1
Organismal Systems	Immune system	Hematopoietic cell lineage	map04640	0.00709606	0.0221987	0.0413094	0.0425192	0.0286218	0.0119555	0.0256168	0.0110531	0.022137	0.0189192	0.0302533	0.0205907	Organismal Systems; Immune system; Hematopoietic cell lineage	1
Organismal Systems	Immune system	IL	map04657	4.69142	6.27117	6.67647	6.18264	5.26436	5.43027	5.75272	6.22335	5.49634	6.48995	6.09529	6.07623	Organismal Systems; Immune system; IL; 17 signaling pathway	1
Organismal Systems	Immune system	Intestinal immune network for IgA production	map04672	0.0173625	0	0.0781229	0.00834308	0	0.0028647	0.0177822	0	0.022616	0.0132116	0.0350117	0.0177098	Organismal Systems; Immune system; Intestinal immune network for IgA production	1
Organismal Systems	Immune system	Leukocyte transendothelial migration	map04670	0.0224457	0	0.227262	0.00997145	0	0.0167827	0.0460771	0	0.0267419	0.0498381	0.0622413	0.0347053	Organismal Systems; Immune system; Leukocyte transendothelial migration	1
Organismal Systems	Immune system	Natural killer cell mediated cytotoxicity	map04650	0.0230365	0.00154284	0.255173	0.0283546	0	0.0582087	0.0610526	0	0.0589522	0.0112271	0.0758318	0.0365028	Organismal Systems; Immune system; Natural killer cell mediated cytotoxicity	1
Organismal Systems	Immune system	NOD	map04621	14.2548	14.1088	15.3721	13.8731	13.7076	14.6049	14.3202	14.0082	13.4382	14.8339	14.477	14.1893	Organismal Systems; Immune system; NOD; like receptor signaling pathway	1
Organismal Systems	Immune system	Platelet activation	map04611	0.0706364	0.0300339	1.05673	0.148128	0.000499742	0.18226	0.248048	0.0457776	0.167834	0.141291	0.270804	0.156426	Organismal Systems; Immune system; Platelet activation	1
Organismal Systems	Immune system	RIG	map04622	0.406268	0.212289	0.526163	0.227266	0.18671	0.832991	0.398614	0.511195	0.228863	0.404348	0.154258	0.324666	Organismal Systems; Immune system; RIG; I; like receptor signaling pathway	1
Organismal Systems	Immune system	T cell receptor signaling pathway	map04660	0.0384799	0.00147024	0.401453	0.0431407	0	0.0802686	0.0941354	0	0.0732806	0.0498259	0.086983	0.0525224	Organismal Systems; Immune system; T cell receptor signaling pathway	1
Organismal Systems	Immune system	Th1 and Th2 cell differentiation	map04658	0.0440576	0.00201481	0.170188	0.0264606	0	0.0569978	0.0499531	0.00929069	0.0748117	0.0285137	0.0436788	0.0390737	Organismal Systems; Immune system; Th1 and Th2 cell differentiation	1
Organismal Systems	Immune system	Th17 cell differentiation	map04659	4.44814	5.97184	6.1876	5.83437	5.01663	5.1216	5.43003	5.91142	5.21251	6.10995	5.75648	5.74759	Organismal Systems; Immune system; Th17 cell differentiation	1
Organismal Systems	Immune system	Toll and Imd signaling pathway	map04624	0.0421296	0.0256374	0.348458	0.129253	0.0219094	1.28035	0.307957	0.0525196	0.0732802	0.113031	0.262525	0.125339	Organismal Systems; Immune system; Toll and Imd signaling pathway	1
Organismal Systems	Immune system	Toll	map04620	0.0387737	0.0430909	0.39222	0.380407	0.00357266	0.0709712	0.154839	0.0518004	0.0767076	0.07497	0.149895	0.0883434	Organismal Systems; Immune system; Toll; like receptor signaling pathway	1
Organismal Systems	Nervous system	Cholinergic synapse	map04725	0.046556	0.0435894	0.617325	0.0749216	0.0131112	0.116516	0.152003	0.0073958	0.107585	0.0385946	0.151672	0.076312	Organismal Systems; Nervous system; Cholinergic synapse	1
Organismal Systems	Nervous system	Dopaminergic synapse	map04728	0.235128	0.2098	1.44027	0.435586	0.116721	0.40828	0.474297	0.255128	0.245803	0.305917	0.555593	0.34061	Organismal Systems; Nervous system; Dopaminergic synapse	1
Organismal Systems	Nervous system	GABAergic synapse	map04727	11.8556	14.4352	13.7394	12.1501	13.6771	11.125	12.8304	15.0414	13.2315	15.1314	13.3655	14.1925	Organismal Systems; Nervous system; GABAergic synapse	1
Organismal Systems	Nervous system	Glutamatergic synapse	map04724	8.96271	10.8887	10.4284	9.07179	10.3166	8.29695	9.66088	11.3228	10.0265	11.3986	9.94032	10.6721	Organismal Systems; Nervous system; Glutamatergic synapse	1
Organismal Systems	Nervous system	Long	map04730	0.078404	0	0.931522	0.07416	0	0.1557	0.206631	0	0.206999	0.0477036	0.261899	0.12915	Organismal Systems; Nervous system; Long; term depression	1
Organismal Systems	Nervous system	Long	map04720	0.209955	0.00290628	2.08844	0.306789	0	0.412166	0.503377	0.00294491	0.354893	0.143126	0.683352	0.296079	Organismal Systems; Nervous system; Long; term potentiation	1
Organismal Systems	Nervous system	Neurotrophin signaling pathway	map04722	0.106098	0	0.685365	0.105689	0.000394367	0.153396	0.175157	0.00700488	0.133453	0.0850767	0.236855	0.115597	Organismal Systems; Nervous system; Neurotrophin signaling pathway	1
Organismal Systems	Nervous system	Retrograde endocannabinoid signaling	map04723	0.0682156	0.0152774	0.392873	0.0781715	0.0576431	0.0948945	0.117846	0.0111738	0.129358	0.0252693	0.152185	0.0794966	Organismal Systems; Nervous system; Retrograde endocannabinoid signaling	1
Organismal Systems	Nervous system	Serotonergic synapse	map04726	0.146964	0.204863	0.694296	0.328463	0.113975	0.308506	0.299511	0.247635	0.167151	0.219548	0.311188	0.23638	Organismal Systems; Nervous system; Serotonergic synapse	1
Organismal Systems	Nervous system	Synaptic vesicle cycle	map04721	0.290799	0.298919	1.24392	0.550409	0.197438	0.563011	0.524082	0.319808	0.324374	0.386064	0.904745	0.483748	Organismal Systems; Nervous system; Synaptic vesicle cycle	1
Organismal Systems	Sensory system	Inflammatory mediator regulation of TRP channels	map04750	0.101006	0	1.11789	0.160862	0	0.174599	0.259059	0.00189001	0.15648	0.0985104	0.347198	0.15102	Organismal Systems; Sensory system; Inflammatory mediator regulation of TRP channels	1
Organismal Systems	Sensory system	Olfactory transduction	map04740	0.277031	0.00122688	2.51813	0.320498	0.0123695	0.426174	0.592572	0.00506524	0.480536	0.247591	0.792892	0.381521	Organismal Systems; Sensory system; Olfactory transduction	1
Organismal Systems	Sensory system	Phototransduction	map04744	0.197678	0	0.77417	0.240861	0	0.197464	0.235029	0.00703506	0.147761	0.123856	0.371012	0.162416	Organismal Systems; Sensory system; Phototransduction	1
Organismal Systems	Sensory system	Phototransduction	map04745	0.298509	0	1.78842	0.285387	0	0.264743	0.439509	0.00703506	0.269551	0.332933	0.59121	0.300182	Organismal Systems; Sensory system; Phototransduction; fly	1
Organismal Systems	Sensory system	Taste transduction	map04742	0.0414644	0.0394137	0.88391	0.0884166	0.00271157	0.123452	0.196561	0.0231756	0.146719	0.0624461	0.250078	0.120605	Organismal Systems; Sensory system; Taste transduction	1
