# Supplementary material for: Metagenomic sequencing reveals the taxonomic and functional characteristics of rumen microorganisms in Dongliu buffalo
Source: Sci Rep. 2025 May 26;15:18398. doi: 10.1038/s41598-025-03059-8 (PMC12106671; doi:10.1038/s41598-025-03059-8)
Supplement: Supplementary file 8 — Supplementary Information 8. [file 41598_2025_3059_MOESM8_ESM.xlsx]

## Sheet: Table S6
Table S7 Proportion of each functional classification in carbohydrate-active enzymes
Sample ID	F1	F2	F3	F4	F5	F6	M1	M2	M3	M4
AA	0.00189063	0.000150242	0.000843925	0.000131917	0.000483127	0.000980535	0.000208314	0.00162867	0.000358361	0.00041681
CBM	0.0836834	0.0792028	0.0811377	0.0745751	0.11023	0.0934904	0.0847373	0.0847143	0.0814214	0.0797257
CE	0.116622	0.10959	0.0999272	0.110735	0.0790264	0.101569	0.10066	0.103858	0.106083	0.107449
GH	0.615066	0.64031	0.630883	0.63219	0.625487	0.626489	0.64107	0.625161	0.639321	0.629692
GT	0.177221	0.164363	0.179429	0.178852	0.178655	0.171221	0.168156	0.179812	0.168681	0.176215
PL	0.005517	0.0063841	0.00777959	0.0035162	0.0061187	0.00625029	0.00516875	0.00482611	0.00413647	0.00650085
	ITEM	F %		M %		P-value
		AVERGE	SEM	AVERGE	SEM
	AA	0.08	0.03	0.07	0.03	0.973
	CBM	8.71	0.53	8.26	0.12	0.066
	CE	10.29	0.54	10.45	0.15	0.132
	GH	62.84	0.34	63.38	0.38	0.908
	GT	17.5	0.24	17.32	0.29	0.999
	PL	0.59	0.06	0.52	0.05	0.648
