# Supplementary material for: Metagenomic sequencing reveals the taxonomic and functional characteristics of rumen microorganisms in Dongliu buffalo
Source: Sci Rep. 2025 May 26;15:18398. doi: 10.1038/s41598-025-03059-8 (PMC12106671; doi:10.1038/s41598-025-03059-8)
Supplement: Supplementary file 9 — Supplementary Information 9. [file 41598_2025_3059_MOESM9_ESM.xlsx]

## Sheet: Table S7
Table S8 Comparison of CBMs linked to various cellulases and hemicellulose in rumen metagenome samples
Enzyme	CBM Family	Female(%)						Male(%)
		F1	F2	F3	F4	F5	F6	M1	M2	M3	M4
Cellulose/Hemicellulose binding module	CBM4	0.669822	0.726163	0.482388	0.674266	2.38145	0.551112	0.463342	0.81973	1.2694	1.12555
	CBM6	9.41222	12.1689	11.7839	10.8479	7.27004	10.3407	12.7031	12.2207	8.50643	11.4456
	CBM9	0.110966	0.110245	0.148771	0.112572	0.108522	0.210477	0.0869764	0.136936	0.264079	0.170939
	CBM11	0.0149134	0.01702	0.0343705	0.00910775	0	0.0131977	0.104154	0.00406615	0.0507001	0.013395
	CBM16	0.0183292	0.0629771	0.0222522	0.070909	0.0183155	0.140037	0.0158532	0.0233065	0.0283749	0.0285778
	CBM28	0	0	0	0	0	0	0.000632696	0	0.0442761	0
	CBM37	0.745087	0.993182	0.573444	0.827036	3.21649	0.707302	0.391808	2.04587	0.588157	2.18979
	CBM65	0	0	0	0	0	0	0	0.0313115	0	0.0194726
	CBM72	1.33396	1.20423	1.25316	1.43119	0.604048	1.42875	1.71043	1.14902	1.12453	1.07545
	CBM76	0.092977	0.0516021	0.0686569	0.119342	0.240651	0.0201184	0.015316	0.155788	0.0236674	0.118631
	CBM78	0.12299	0.0977925	0.0256565	0.0188975	0.250859	0.031279	0.0176366	0.0418477	0.0526733	0.0551643
Cellulose binding module	CBM1	0.233687	0.0532162	0.0595328	0.277616	0.295285	0.202327	0.0492471	0.0417273	0.298739	0.0267251
	CBM2	3.22871	3.64392	1.71215	3.52151	3.49956	1.98495	1.52137	1.63656	2.42903	1.58439
	CBM3	1.36139	0.651664	0.334864	1.07176	1.8715	0.605028	0.407412	0.831798	0.929563	0.862466
	CBM10	0.108647	0.11998	0.0366825	0.00899029	0.0604482	0.0287129	0.00439307	0.0144675	0.00874938	0.0145591
Hemicellulose binding module	CBM43	0	0	0	0.00248049	0	0.033663	0	0.00171722	0	0.00476472
	CBM54	0.185278	0.046196	0.0138931	0.0684725	0.411382	0.0234753	0.0714733	0.0884361	0.329348	0.0949784
	CBM57	0.0640863	0.199881	0.184799	0.0987305	0.0524602	0.124989	0.267516	0.199202	0.135308	0.211189
	CBM5	0.845661	0.317715	0.466173	0.376903	0.542662	0.293443	0.174978	0.292329	1.05176	0.238724
	CBM8	0.217328	0.00821376	0.026453	0.0437953	0.089918	0.00184475	0.000608064	0.00673445	0.296068	0.0234819
	CBM13	6.9933	5.5559	6.04931	7.27854	3.5713	4.66832	6.13721	5.68592	5.32115	5.25026
	CBM22	1.52812	1.79608	0.744995	2.07349	4.35905	0.871369	0.630046	1.76153	1.83104	2.01764
	CBM23	0	0.00901738	0	0	0	0	0	0	0	0
	CBM32	3.92456	5.03633	5.87232	3.32818	2.59377	5.47272	5.55351	5.11845	3.66407	4.74661
	CBM35	0.581902	0.917558	1.26503	1.11588	1.04923	0.709703	1.73588	0.897194	0.835391	1.13486
	CBM36	0.076535	0.10167	0.0922199	0.222649	0.0709607	0.00678221	0.0273542	0.0306105	0.261725	0.0520688
	CBM42	0	0.00812219	0	0.0313963	0.0888605	0	0	0	0.0367512	0.00896907
	CBM61	0.0396261	0.0335104	0.157006	0.0124641	0.143357	0.128688	0.0287453	0.0755487	0.142704	0.0251591
	CBM74	0	0.00114108	0.00137839	0	0.0233127	0	0.00394637	0	0	0
	CBM77	0.10951	0.120228	0.0526579	0.0720179	0.297363	0.119717	0.060283	0.230544	0.0350191	0.19776
